# Supplementary material for: Inulin-enriched Megamonas funiformis ameliorates metabolic dysfunction-associated fatty liver disease by producing propionic acid
Source: NPJ Biofilms Microbiomes. 2023 Nov 4;9:84. doi: 10.1038/s41522-023-00451-y (PMC10625582; doi:10.1038/s41522-023-00451-y)
Supplement: Supplementary file 2 — Supplementary Tables [file 41522_2023_451_MOESM2_ESM.xlsx]

## Sheet: Supplementary Table 1
Supplementary Table 1 Composition per liter of different media
Component	Amount/L
BHI medium
Brain infusion solids	12.5 g
Beef heart infusion solids	5 g
Proteose peptone	10 g
Glucose	2 g
Sodium chloride	5 g
Disodium phosphate	2.5 g
Agar	15 g
pH	7.4
LB medium
Tryptone	10 g
Yeast extract	5 g
NaCl	10 g
Agar	15 g
pH	7.2
GAM medium
peptone	15 g
tryptone	10 g
soya peptone	3 g
yeast extract	5 g
beef extract powder	2 g
digestive serum powder	13.5 g
beef liver extract powder	1.2 g
glucose	3 g
KH2PO4	2.5 g
NaCl	3 g
soluble starch	0.3 g
L-cysteine	0.3 g
sodium thioglycolate	0.15 g
pH	7.3 ± 0.1
FAA medium
peptone mix	23 g
sodium chloride	5 g
siluble starch	1 g
sodium bicarbonate	0.4 g
glucose	1 g
sodium pyruvate	1 g
cysteine HCl monohydrate	0.5 g
haemin	0.01 g
vitamin K	0.001 g
L-Arginine	1 g
soluble pyrophosphate	0.25 g
sodium succinate	0.5 g
pH	7.2 ± 0.2
Columbia medium
Casein Tryptone	12 g
Peptone	5 g
Yeast Extract Powder	3 g
Beef Extract Powder	3 g
Soluble starch	1 g
NaCl	5.0 g
pH	7.3 ± 0.2
TPY medium
Acid hydrolyzed casein peptone	10 g
Soybean peptone	5 g
Yeast Extract Powder	2.5 g
glucose	15 g
L-cysteine	0.5 g
K2HPO4	2.0 g
MgCl2	0.5 g
CaCl2	0.15 g
ZnCl2	0.000001g
Twain 80	1 g
pH	6.7 ± 0.1
Minimal medium (MM)
KH2PO4 (pH 7.2)	100 mM
NaCl	15 mM
(NH4)2SO4	8.5 mM
L-cysteine	4 mM
hematin/200mML-histidine	1.9 mM
MgCl2	100 mM
FeSO4·7H2O, 50 mM CaCl2	1.4 mM
vitamin K 3	1 mg/mL
vitaminB 12	5 ng /mL
mMRS medium
Peptone	10 g
Beef Extract Powder	5 g
glucose	20 g
Twain 80	1 mL
K2HPO4	2 g
Sodium acetate	5 g
Triammonium citrate	2 g
MgSO4·7H2O	0 g
MnSO4·4H2O	0.05 g
pH	6.2 ± 0.2
M2GSC medium
Casitone	10 g
Yeast extract	2.5 g
NaHCO3	4 g
Glucose	2 g
Cellobiose	2 g
Soluble starch	2 g
Clarified rumen fluid	300 mL
Cysteine	1 g
K2HPO4	0.45 g
KH2PO4	0.45 g
(NH4)2SO4	0.9 g
NaCl	0.9 g
MgSO4·7H2O	0.09 g
CaCl2	0.09 g
Resazurin	1 mg
MPYG medium
Trypticase Peptone	5 g
Peptone	3 g
peptone from soya	2 g
Poly Peptone	1 g
Yeast Extract	10 g
Beef Extract	5 g
Glucose	0.5 mL
Twain 80	0.5 g
Maltose	0.5 g
Cellobiose	0.5 g
Soluble starch	0.5 g
Glycerol	0.5 mL
K2HPO4	2 g
Cysteine-HCl ·H2O	0.5 g
Na2S·9H2O	0.7692 g
Resazurin	1 mg
Dulbecco's modified eagle medium (DMEM)
Starch	5 g
New calf serum	200 mL
Glycine	30 mg
L-Arginine hydrochloride	84 mg
L-Cystine 2HCl	63 mg
L-Glutamine	580 mg
L-Histidine hydrochloride-H2O	42 mg
L-Isoleucine	105 mg
L-Leucine	105 mg
L-Lysine hydrochloride	146 mg
L-Methionine	30 mg
L-Phenylalanine	66 mg
L-Serine	42 mg
L-Threonine	95 mg
L-Tryptophan	16 mg
L-Tyrosine	72 mg
L-Valine	94 mg
Choline chloride	4 mg
D-Calcium pantothenate	4 mg
Folic Acid	4 mg
Niacinamide	4 mg
Pyridoxine hydrochloride	4 mg
Riboflavin	0.4 mg
Thiamine hydrochloride	4 mg
i-Inositol	7.2 mg
Calcium Chloride (CaCl2-2H2O)	264 mg
Ferric Nitrate (Fe(NO3)3"9H2O)	0.1 mg
Magnesium Sulfate (MgSO4-7H2O)	200 mg
Potassium Chloride (KCl)	400 mg
Sodium Bicarbonate (NaHCO3)	3.7 g
Sodium Chloride (NaCl)	6.4 g
Sodium Phosphate monobasic (NaH2PO4-2H2O)	141 mg
D-Glucose (Dextrose)	1 g
Phenol Red	15 mg
Sodium Pyruvate	110 mg
pH	7.0–7.5
Mucin medium
KH2PO4	0.41 g
Na2HPO4	0.53 g
NH4Cl	0.3 g
NaCl	0.3 g
MgCl2·6H2O	0.1 g
CaCl2·2H2O	0.11 g
resazurin	0.5 mg
NaHCO3	4 g
Na2S·9H2O	0.48 g
Clarified rumen fluid	7 mL
Porcine gastric mucin	2.5 mL
alkaline trace element solution1	1 mL
acid trace element solution2	1 mL
Vitamin solution3	1 mL
1Na2SeO3, 0.1 mM; Na2WO4, 0.1 mM; Na2MoO4, 0.1mM; NaOH, 10 mM.
2FeCl, 7.5 mM; H3BO4, 1 mM; ZnCl2, 0.5 mM; NiCl2, 0.1 mM; CuCl2, 0.1 mM; MnCl2.0.5 mM; CoCl2, 0.5 mM; HCl, 50 mM.
3Biotin, 0.02 Mm; Niacin, 0.2 Mm; VB6, 0.5 mM; VB2, 0.1 mM; VB1, 0.2 mM; VB12, 0.1 mM; P-aminobenzoic acid, 0.1 mM; Pantothenic acid, 0.1 mM.

## Sheet: Supplementary Table 2
Supplementary Table 2 Taxonomic affiliation of 193 species
Taxonomy	Phylum	Clss	Order	Family	Genus	Species	Strains	Identity	Culture	Anaerobic	Date
Bacteria;Firmicutes;Bacilli;Bacillales;Bacillaceae;Bacillus	Firmicutes	Bacilli	Bacillales	Bacillaceae	Bacillus	Bacillus amyloliquefaciens	DSM 7	100	BHI	No	202010
Bacteria;Firmicutes;Bacilli;Bacillales;Bacillaceae;Bacillus	Firmicutes	Bacilli	Bacillales	Bacillaceae	Bacillus	Bacillus velezensis	CR-502	100	LB	No	202011
Bacteria;Firmicutes;Bacilli;Bacillales;Bacillaceae;Bacillus	Firmicutes	Bacilli	Bacillales	Bacillaceae	Bacillus	Bacillus siamensis	KCTC 13613	99.93	LB	No	202010
Bacteria;Firmicutes;Bacilli;Bacillales;Bacillaceae;Bacillus	Firmicutes	Bacilli	Bacillales	Bacillaceae	Bacillus	Bacillus atrophaeus	JCM 9070	99.82	LB	No	202011
Bacteria;Firmicutes;Bacilli;Bacillales;Bacillaceae;Bacillus	Firmicutes	Bacilli	Bacillales	Bacillaceae	Bacillus	Bacillus halotolerans	ATCC 25096	100	LB	No	202011
Bacteria;Firmicutes;Bacilli;Bacillales;Bacillaceae;Bacillus	Firmicutes	Bacilli	Bacillales	Bacillaceae	Bacillus	Bacillus licheniformis	ATCC 14580	99.49	LB	No	202010
Bacteria;Firmicutes;Bacilli;Bacillales;Bacillaceae;Bacillus	Firmicutes	Bacilli	Bacillales	Bacillaceae	Bacillus	Bacillus subtilis	NCIB 3610	99.87	LB	No	202101
Bacteria;Firmicutes;Bacilli;Bacillales;Bacillaceae;Bacillus	Firmicutes	Bacilli	Bacillales	Bacillaceae	Bacillus	Bacillus tequilensis	KCTC 13622	99.87	LB	No	202010
Bacteria;Firmicutes;Bacilli;Bacillales;Bacillaceae;Bacillus	Firmicutes	Bacilli	Bacillales	Bacillaceae	Bacillus	Bacillus paralicheniformis	KJ-16	100	LB	No	202010
Bacteria;Firmicutes;Bacilli;Bacillales;Bacillaceae;Bacillus	Firmicutes	Bacilli	Bacillales	Bacillaceae	Bacillus	Bacillus sonorensis	NBRC 101234	99.88	LB	No	202101
Bacteria;Firmicutes;Bacilli;Bacillales;Bacillaceae;Bacillus	Firmicutes	Bacilli	Bacillales	Bacillaceae	Bacillus	Bacillus wiedmannii	FSL W8-0169	100	GAM	Yes	202010
Bacteria;Firmicutes;Bacilli;Bacillales;Bacillaceae;Bacillus	Firmicutes	Bacilli	Bacillales	Bacillaceae	Bacillus	Bacillus proteolyticus	TD42	100	GAM	Yes	202010
Bacteria;Firmicutes;Bacilli;Bacillales;Bacillaceae;Bacillus	Firmicutes	Bacilli	Bacillales	Bacillaceae	Bacillus	Bacillus pacificus		99.87	LB	No	202010
Bacteria;Firmicutes;Bacilli;Bacillales;Bacillaceae;Bacillus	Firmicutes	Bacilli	Bacillales	Bacillaceae	Bacillus	Bacillus cereus	ATCC 14579	99.93	LB	No	202010
Bacteria;Firmicutes;Bacilli;Bacillales;Bacillaceae;Bacillus	Firmicutes	Bacilli	Bacillales	Bacillaceae	Bacillus	Bacillus cytotoxicus	NVH 391-98	100	LB	No	202010
Bacteria;Firmicutes;Bacilli;Bacillales;Bacillaceae;Bacillus	Firmicutes	Bacilli	Bacillales	Bacillaceae	Bacillus	Bacillus paramycoides		99.68	LB	No	202010
Bacteria;Firmicutes;Bacilli;Bacillales;Bacillaceae;Bacillus	Firmicutes	Bacilli	Bacillales	Bacillaceae	Bacillus	Bacillus anthracis	Ames	100	GAM	Yes	202010
Bacteria;Firmicutes;Bacilli;Bacillales;Bacillaceae;Bacillus	Firmicutes	Bacilli	Bacillales	Bacillaceae	Bacillus	Bacillus australimaris	NH7I_1	99.93	LB	No	202010
Bacteria;Firmicutes;Bacilli;Bacillales;Bacillaceae;Bacillus	Firmicutes	Bacilli	Bacillales	Bacillaceae	Bacillus	Bacillus aerius	24K	99.74	LB	No	202010
Bacteria;Firmicutes;Bacilli;Bacillales;Bacillaceae;Bacillus	Firmicutes	Bacilli	Bacillales	Bacillaceae	Bacillus	Bacillus altitudinis	41KF2b	100	LB	No	202010
Bacteria;Firmicutes;Bacilli;Bacillales;Bacillaceae;Bacillus	Firmicutes	Bacilli	Bacillales	Bacillaceae	Bacillus	Bacillus haynesii		99.88	GAM	Yes	202010
Bacteria;Firmicutes;Bacilli;Bacillales;Bacillaceae;Bacillus	Firmicutes	Bacilli	Bacillales	Bacillaceae	Bacillus	Bacillus safensis		99.61	LB	No	202010
Bacteria;Firmicutes;Bacilli;Bacillales;Bacillaceae;Bacillus	Firmicutes	Bacilli	Bacillales	Bacillaceae	Bacillus	Bacillus zhangzhouensis	DW5-4	100	LB	No	202010
Bacteria;Firmicutes;Bacilli;Bacillales;Bacillaceae;Bacillus	Firmicutes	Bacilli	Bacillales	Bacillaceae	Bacillus	Bacillus bingmayongensis	FJAT-13831	99.58	LB	No	202011
Bacteria;Firmicutes;Bacilli;Bacillales;Planococcaceae;Metasolibacillus	Firmicutes	Bacilli	Bacillales	Planococcaceae	Metasolibacillus	Lysinibacillus sphaericus	KCTC 3346	99.74	LB	No	202010
Bacteria;Firmicutes;Bacilli;Bacillales;Planococcaceae;Metasolibacillus	Firmicutes	Bacilli	Bacillales	Planococcaceae	Metasolibacillus	Lysinibacillus fusiformis	NBRC 15717	99.71	LB	No	202010
Bacteria;Firmicutes;Bacilli;Bacillales;Planococcaceae;Lysinibacillus	Firmicutes	Bacilli	Bacillales	Planococcaceae	Lysinibacillus	Lysinibacillus pakistanensis		99.79	LB	No	202010
Bacteria;Firmicutes;Bacilli;Bacillales;Planococcaceae;Lysinibacillus	Firmicutes	Bacilli	Bacillales	Planococcaceae	Lysinibacillus	Lysinibacillus xylanilyticus	DSM 23493	99.42	LB	No	202011
Bacteria;Firmicutes;Bacilli;Bacillales;Planococcaceae;Lysinibacillus	Firmicutes	Bacilli	Bacillales	Planococcaceae	Lysinibacillus	Lysinibacillus capsici	PB300	100	LB	No	202010
Bacteria;Firmicutes;Bacilli;Bacillales;Bacillaceae;Oceanobacillus	Firmicutes	Bacilli	Bacillales	Bacillaceae	Oceanobacillus	Oceanobacillus profundus	CL-MP28	100	LB	No	202101
Bacteria;Firmicutes;Bacilli;Bacillales;Bacillaceae;Oceanobacillus	Firmicutes	Bacilli	Bacillales	Bacillaceae	Oceanobacillus	Oceanobacillus indicireducens	A21(T)	100	GAM	No	20210920
Bacteria;Firmicutes;Bacilli;Bacillales;Bacillaceae;Oceanobacillus	Firmicutes	Bacilli	Bacillales	Bacillaceae	Oceanobacillus	Oceanobacillus chironomi	LMG 23627(T)	99.11	GAM	No	20210930
Bacteria;Firmicutes;Bacilli;Bacillales;Bacillaceae;Priestia	Firmicutes	Bacilli	Bacillales	Bacillaceae	Priestia	Bacillus megaterium	NBRC 15308	100	LB	No	202010
Bacteria;Firmicutes;Bacilli;Bacillales;Bacillaceae;Priestia	Firmicutes	Bacilli	Bacillales	Bacillaceae	Priestia	Bacillus aryabhattai	B8W22	100	LB	No	202010
Bacteria;Firmicutes;Bacilli;Bacillales;Bacillaceae;Priestia	Firmicutes	Bacilli	Bacillales	Bacillaceae	Priestia	Priestia megaterium		99.86	GAM	No	202010
Bacteria;Firmicutes;Bacilli;Bacillales;Bacillaceae;Priestia	Firmicutes	Bacilli	Bacillales	Bacillaceae	Priestia	Priestia aryabhattai		99.81	GAM	No	202010
Bacteria;Firmicutes;Bacilli;Bacillales;Bacillaceae;Priestia	Firmicutes	Bacilli	Bacillales	Bacillaceae	Priestia	Priestia flexa	NBRC 15715	99.92	LB	No	202010
Bacteria;Firmicutes;Bacilli;Bacillales;Bacillaceae;Cytobacillus	Firmicutes	Bacilli	Bacillales	Bacillaceae	Cytobacillus	Cytobacillus kochii	WCC 4582	100	LB	No	202107
Bacteria;Firmicutes;Bacilli;Bacillales;Bacillaceae;Cytobacillus	Firmicutes	Bacilli	Bacillales	Bacillaceae	Cytobacillus	Cytobacillus solani	FJAT-18043	98.96	FAA	Yes	202107
Bacteria;Firmicutes;Bacilli;Bacillales;Bacillaceae;Heyndrickxia	Firmicutes	Bacilli	Bacillales	Bacillaceae	Heyndrickxia	Heyndrickxia oleronia	DSM 9356(T)	99.71	GAM	No	20210930
Bacteria;Firmicutes;Bacilli;Bacillales;Bacillaceae;Caldibacillus	Firmicutes	Bacilli	Bacillales	Bacillaceae	Caldibacillus	caldibacillus hisashii	41KF2b	100	LB	No	202103
Bacteria;Firmicutes;Bacilli;Bacillales;Bacillaceae;Ornithinibacillus	Firmicutes	Bacilli	Bacillales	Bacillaceae	Ornithinibacillus	Ornithinibacillus contaminans	CCUG 53201	96.72	LB	No	202107
Bacteria;Firmicutes;Bacilli;Bacillales;Bacillaceae;Peribacillus	Firmicutes	Bacilli	Bacillales	Bacillaceae	Peribacillus	Peribacillus simplex	NBRC 15720	100	LB	No	202101
Bacteria;Firmicutes;Bacilli;Bacillales;Bacillaceae;Niallia	Firmicutes	Bacilli	Bacillales	Bacillaceae	Niallia	Niallia circulans	ATCC 4513	99.86	LB	No	202011
Bacteria;Firmicutes;Bacilli;Bacillales;Bacillaceae;Rossellomorea	Firmicutes	Bacilli	Bacillales	Bacillaceae	Rossellomorea	Rossellomorea marisflavi	JCM 11544	100	LB	No	202101
Bacteria;Firmicutes;Bacilli;Bacillales;Bacillaceae;Terribacillus	Firmicutes	Bacilli	Bacillales	Bacillaceae	Terribacillus	Terribacillus halophilus	DSM 21620	99.77	LB	No	202010
Bacteria;Firmicutes;Bacilli;Bacillales;Bacillaceae;Siminovitchia	Firmicutes	Bacilli	Bacillales	Bacillaceae	Siminovitchia	Siminovitchia fordii	R-7190	99.38	LB	No	202101
Bacteria;Firmicutes;Bacilli;Bacillales;Staphylococcaceae;Staphylococcus	Firmicutes	Bacilli	Bacillales	Staphylococcaceae	Staphylococcus	Staphylococcus gallinarum	ATCC 35539	100	LB	No	202010
Bacteria;Firmicutes;Bacilli;Bacillales;Staphylococcaceae;Staphylococcus	Firmicutes	Bacilli	Bacillales	Staphylococcaceae	Staphylococcus	Staphylococcus cohnii	ATCC 29974	100	Columbia	Yes	202010
Bacteria;Firmicutes;Bacilli;Bacillales;Staphylococcaceae;Staphylococcus	Firmicutes	Bacilli	Bacillales	Staphylococcaceae	Staphylococcus	Staphylococcus saprophyticus	ATCC 15305	100	LB	No	202010
Bacteria;Firmicutes;Bacilli;Bacillales;Staphylococcaceae;Staphylococcus	Firmicutes	Bacilli	Bacillales	Staphylococcaceae	Staphylococcus	Staphylococcus warneri	ATCC 27836	100	FAA	Yes	202010
Bacteria;Firmicutes;Bacilli;Bacillales;Staphylococcaceae;Staphylococcus	Firmicutes	Bacilli	Bacillales	Staphylococcaceae	Staphylococcus	Staphylococcus epidermidis	NCTC 11047	100	FAA	Yes	202010
Bacteria;Firmicutes;Bacilli;Bacillales;Staphylococcaceae;Staphylococcus	Firmicutes	Bacilli	Bacillales	Staphylococcaceae	Staphylococcus	Staphylococcus xylosus	CCM 2738	100	LB	No	202010
Bacteria;Firmicutes;Bacilli;Bacillales;Staphylococcaceae;Staphylococcus	Firmicutes	Bacilli	Bacillales	Staphylococcaceae	Staphylococcus	Staphylococcus argenteus	MSHR1132	100	LB	No	202010
Bacteria;Firmicutes;Bacilli;Bacillales;Staphylococcaceae;Staphylococcus	Firmicutes	Bacilli	Bacillales	Staphylococcaceae	Staphylococcus	Staphylococcus caeli		99.83	LB	No	202010
Bacteria;Firmicutes;Bacilli;Bacillales;Staphylococcaceae;Staphylococcus;Staphylococcus hominis	Firmicutes	Bacilli	Bacillales	Staphylococcaceae	Staphylococcus	Staphylococcus hominis subsp. novobiosepticus	GTC 1228	99.87	FAA	Yes	202107
Bacteria;Firmicutes;Bacilli;Bacillales;Staphylococcaceae;Staphylococcus	Firmicutes	Bacilli	Bacillales	Staphylococcaceae	Staphylococcus	Staphylococcus haemolyticus	MTCC 3383	99.78	Columbia	Yes	202102
Bacteria;Firmicutes;Bacilli;Bacillales;Staphylococcaceae;Staphylococcus	Firmicutes	Bacilli	Bacillales	Staphylococcaceae	Staphylococcus	Staphylococcus chromogenes	ATCC 43764	99.78	LB	No	202010
Bacteria;Firmicutes;Bacilli;Bacillales;Staphylococcaceae;Staphylococcus	Firmicutes	Bacilli	Bacillales	Staphylococcaceae	Staphylococcus	Staphylococcus simulans	ATCC 27848	99.87	GAM	Yes	202010
Bacteria;Firmicutes;Bacilli;Bacillales;Staphylococcaceae;Mammaliicoccus	Firmicutes	Bacilli	Bacillales	Staphylococcaceae	Mammaliicoccus	Mammaliicoccus sciuri	DSM 20345	100	LB	No	202010
Bacteria;Firmicutes;Bacilli;Bacillales;Staphylococcaceae;Mammaliicoccus	Firmicutes	Bacilli	Bacillales	Staphylococcaceae	Mammaliicoccus	Mammaliicoccus lentus	ATCC 29070	100	LB	No	202010
Bacteria;Firmicutes;Bacilli;Bacillales;Staphylococcaceae;Macrococcus	Firmicutes	Bacilli	Bacillales	Staphylococcaceae	Macrococcus	Macrococcus caseolyticus	ATCC 13548	100	LB	No	202010
Bacteria;Firmicutes;Bacilli;Bacillales;Paenibacillaceae;Paenibacillus	Firmicutes	Bacilli	Bacillales	Paenibacillaceae	Paenibacillus	Paenibacillus kribbensis	AM49(T)	99.29	GAM	No	20210916
Bacteria;Firmicutes;Bacilli;Bacillales;Paenibacillaceae;Paenibacillus	Firmicutes	Bacilli	Bacillales	Paenibacillaceae	Paenibacillus	Paenibacillus lautus	NBRC 15380	99.73	LB	No	202101
Bacteria;Firmicutes;Bacilli;Bacillales;Paenibacillaceae;Paenibacillus	Firmicutes	Bacilli	Bacillales	Paenibacillaceae	Paenibacillus	Paenibacillus silvae	DB13031(T)	99.86	GAM	No	20210916
Bacteria;Firmicutes;Bacilli;Bacillales;Paenibacillaceae;Paenibacillus	Firmicutes	Bacilli	Bacillales	Paenibacillaceae	Paenibacillus	Paenibacillus oceanisediminis	L10	99.57	LB	No	202010
Bacteria;Firmicutes;Bacilli;Bacillales;Paenibacillaceae;Paenibacillus	Firmicutes	Bacilli	Bacillales	Paenibacillaceae	Paenibacillus	Paenibacillus daejeonensis	AP-20	98.72	GAM	No	20210910
Bacteria;Firmicutes;Bacilli;Bacillales;Paenibacillaceae;Paenibacillus	Firmicutes	Bacilli	Bacillales	Paenibacillaceae	Paenibacillus	Paenibacillus polymyxa	ATCC 842	99.5	LB	No	20210901
Bacteria;Firmicutes;Bacilli;Bacillales;Paenibacillaceae;Paenibacillus	Firmicutes	Bacilli	Bacillales	Paenibacillaceae	Paenibacillus	Paenibacillus relictisesami	KB0549	99.87	LB	No	202103
Bacteria;Firmicutes;Bacilli;Bacillales;Paenibacillaceae;Brevibacillus	Firmicutes	Bacilli	Bacillales	Paenibacillaceae	Brevibacillus	Brevibacillus borstelensis	NRRL NRS-818	100	LB	No	202010
Bacteria;Firmicutes;Bacilli;Bacillales;Exiguobacterium_f;Exiguobacterium	Firmicutes	Bacilli	Bacillales	Exiguobacterium_f	Exiguobacterium	Exiguobacterium mexicanum	8N	100	LB	No	202010
Bacteria;Firmicutes;Bacilli;Bacillales;Exiguobacterium_f;Exiguobacterium	Firmicutes	Bacilli	Bacillales	Exiguobacterium_f	Exiguobacterium	Exiguobacterium profundum	10C	100	FAA	Yes	202010
Bacteria;Firmicutes;Bacilli;Bacillales;Exiguobacterium_f;Exiguobacterium	Firmicutes	Bacilli	Bacillales	Exiguobacterium_f	Exiguobacterium	Exiguobacterium aurantiacum	DSM 6208	100	MM	Yes	202010
Bacteria;Firmicutes;Bacilli;Bacillales;Planococcaceae;Rummeliibacillus	Firmicutes	Bacilli	Bacillales	Planococcaceae	Rummeliibacillus	Rummeliibacillus stabekisii	KSC-SF6g	100	BHI	Yes	202010
Bacteria;Firmicutes;Bacilli;Bacillales;Planococcaceae;Solibacillus	Firmicutes	Bacilli	Bacillales	Planococcaceae	Solibacillus	Solibacillus isronensis	B3W22	100	LB	No	202101
Bacteria;Firmicutes;Bacilli;Bacillales;Planococcaceae;Kurthia	Firmicutes	Bacilli	Bacillales	Planococcaceae	Kurthia	Kurthia gibsonii	NCIMB 9758	99.74	LB	No	202010
Bacteria;Firmicutes;Bacilli;Lactobacillales;Lactobacillaceae;Limosilactobacillus	Firmicutes	Bacilli	Lactobacillales	Lactobacillaceae	Limosilactobacillus	Limosilactobacillus mucosae	S32	99.09	LB	No	202107
Bacteria;Firmicutes;Bacilli;Lactobacillales;Lactobacillaceae;Limosilactobacillus	Firmicutes	Bacilli	Lactobacillales	Lactobacillaceae	Limosilactobacillus	Limosilactobacillus coleohominis	DSM 14060	98.72	TPY	Yes	202010
Bacteria;Firmicutes;Bacilli;Lactobacillales;Lactobacillaceae;Limosilactobacillus	Firmicutes	Bacilli	Lactobacillales	Lactobacillaceae	Limosilactobacillus	Lactobacillus frumenti	DSM 13145	100	TPY	Yes	202010
Bacteria;Firmicutes;Bacilli;Lactobacillales;Lactobacillaceae;Limosilactobacillus	Firmicutes	Bacilli	Lactobacillales	Lactobacillaceae	Limosilactobacillus	Limosilactobacillus pontis	LMG 14187	99.72	GAM	Yes	202105
Bacteria;Firmicutes;Bacilli;Lactobacillales;Lactobacillaceae;Limosilactobacillus	Firmicutes	Bacilli	Lactobacillales	Lactobacillaceae	Limosilactobacillus	Limosilactobacillus vaginalis	ATCC 49540	99.73	GAM	Yes	202105
Bacteria;Firmicutes;Bacilli;Lactobacillales;Lactobacillaceae;Limosilactobacillus	Firmicutes	Bacilli	Lactobacillales	Lactobacillaceae	Limosilactobacillus	Limosilactobacillus ingluviei	DSM 15946	99.88	GAM	Yes	202105
Bacteria;Firmicutes;Bacilli;Lactobacillales;Lactobacillaceae;Limosilactobacillus	Firmicutes	Bacilli	Lactobacillales	Lactobacillaceae	Limosilactobacillus	Limosilactobacillus oris	DSM 4864	99.87	mMRS	Yes	202010
Bacteria;Firmicutes;Bacilli;Lactobacillales;Lactobacillaceae;Limosilactobacillus	Firmicutes	Bacilli	Lactobacillales	Lactobacillaceae	Limosilactobacillus	Limosilactobacillus alvi	R54	99.82	MPYG	Yes	202010
Bacteria;Firmicutes;Bacilli;Lactobacillales;Lactobacillaceae;Limosilactobacillus	Firmicutes	Bacilli	Lactobacillales	Lactobacillaceae	Limosilactobacillus	Limosilactobacillus reuteri	JCM 1112	99.71	GAM	Yes	202105
Bacteria;Firmicutes;Bacilli;Lactobacillales;Lactobacillaceae;Limosilactobacillus	Firmicutes	Bacilli	Lactobacillales	Lactobacillaceae	Limosilactobacillus	Limosilactobacillus panis	DSM 6035	99.29	TPY	Yes	202010
Bacteria;Firmicutes;Bacilli;Lactobacillales;Lactobacillaceae;Limosilactobacillus	Firmicutes	Bacilli	Lactobacillales	Lactobacillaceae	Limosilactobacillus	Limosilactobacillus urinaemulieris	UMB0388	99.71	TPY	Yes	202010
Bacteria;Firmicutes;Bacilli;Lactobacillales;Lactobacillaceae;Lactobacillus	Firmicutes	Bacilli	Lactobacillales	Lactobacillaceae	Lactobacillus	Lactobacillus johnsonii	ATCC 33200	99.74	GAM	Yes	202010
Bacteria;Firmicutes;Bacilli;Lactobacillales;Lactobacillaceae;Lactobacillus	Firmicutes	Bacilli	Lactobacillales	Lactobacillaceae	Lactobacillus	Lactobacillus gasseri	ATCC 33323	99.58	BHI	Yes	202010
Bacteria;Firmicutes;Bacilli;Lactobacillales;Lactobacillaceae;Lactobacillus	Firmicutes	Bacilli	Lactobacillales	Lactobacillaceae	Lactobacillus	Lactobacillus helveticus	DSM 20075	99.66	mMRS	Yes	202010
Bacteria;Firmicutes;Bacilli;Lactobacillales;Lactobacillaceae;Lactobacillus	Firmicutes	Bacilli	Lactobacillales	Lactobacillaceae	Lactobacillus	Lactobacillus crispatus	DSM 20584	100	mMRS	Yes	202010
Bacteria;Firmicutes;Bacilli;Lactobacillales;Lactobacillaceae;Lactobacillus	Firmicutes	Bacilli	Lactobacillales	Lactobacillaceae	Lactobacillus	Lactobacillus gallinarum	JCM 2011	99.74	mMRS	Yes	202010
Bacteria;Firmicutes;Bacilli;Lactobacillales;Lactobacillaceae;Lactobacillus	Firmicutes	Bacilli	Lactobacillales	Lactobacillaceae	Lactobacillus	Lactobacillus kitasatonis	JCM 1039	99.93	mMRS	Yes	202010
Bacteria;Firmicutes;Bacilli;Lactobacillales;Lactobacillaceae;Ligilactobacillus	Firmicutes	Bacilli	Lactobacillales	Lactobacillaceae	Ligilactobacillus	Lactobacillus aviarius	DSM 20655	99.93	FAA	Yes	202010
Bacteria;Firmicutes;Bacilli;Lactobacillales;Lactobacillaceae;Ligilactobacillus	Firmicutes	Bacilli	Lactobacillales	Lactobacillaceae	Ligilactobacillus	Lactobacillus saerimneri	DSM 16049	100	BHI	Yes	202010
Bacteria;Firmicutes;Bacilli;Lactobacillales;Lactobacillaceae;Ligilactobacillus	Firmicutes	Bacilli	Lactobacillales	Lactobacillaceae	Ligilactobacillus	Ligilactobacillus salivarius	BCRC 14759	99.79	GAM	Yes	202010
Bacteria;Firmicutes;Bacilli;Lactobacillales;Lactobacillaceae;Ligilactobacillus	Firmicutes	Bacilli	Lactobacillales	Lactobacillaceae	Ligilactobacillus	Ligilactobacillus agilis	DSM 20509	99.85	GAM	Yes	202010
Bacteria;Firmicutes;Bacilli;Lactobacillales;Enterococcaceae;Enterococcus	Firmicutes	Bacilli	Lactobacillales	Enterococcaceae	Enterococcus	Enterococcus avium	ATCC 14025	99.76	FAA	Yes	202010
Bacteria;Firmicutes;Bacilli;Lactobacillales;Enterococcaceae;Enterococcus	Firmicutes	Bacilli	Lactobacillales	Enterococcaceae	Enterococcus	Enterococcus mundtii	DSM 4838	100	FAA	Yes	202107
Bacteria;Firmicutes;Bacilli;Lactobacillales;Enterococcaceae;Enterococcus	Firmicutes	Bacilli	Lactobacillales	Enterococcaceae	Enterococcus	Enterococcus casseliflavus	MUTK 20	100	GAM	Yes	202010
Bacteria;Firmicutes;Bacilli;Lactobacillales;Enterococcaceae;Enterococcus	Firmicutes	Bacilli	Lactobacillales	Enterococcaceae	Enterococcus	Enterococcus faecium	LMG 11423	100	DMEM	Yes	202010
Bacteria;Firmicutes;Bacilli;Lactobacillales;Enterococcaceae;Enterococcus	Firmicutes	Bacilli	Lactobacillales	Enterococcaceae	Enterococcus	Enterococcus cecorum	DSM 20682	99.8	GAM	Yes	202010
Bacteria;Firmicutes;Bacilli;Lactobacillales;Enterococcaceae;Enterococcus	Firmicutes	Bacilli	Lactobacillales	Enterococcaceae	Enterococcus	Enterococcus thailandicus	DSM 21767(T)	100	DMEM	Yes	202010
Bacteria;Firmicutes;Bacilli;Lactobacillales;Enterococcaceae;Enterococcus	Firmicutes	Bacilli	Lactobacillales	Enterococcaceae	Enterococcus	Enterococcus faecalis	ATCC 19433	100	GAM	Yes	202010
Bacteria;Firmicutes;Bacilli;Lactobacillales;Enterococcaceae;Enterococcus	Firmicutes	Bacilli	Lactobacillales	Enterococcaceae	Enterococcus	Enterococcus durans	NBRC 100479	100	GAM	Yes	202010
Bacteria;Firmicutes;Bacilli;Lactobacillales;Enterococcaceae;Enterococcus	Firmicutes	Bacilli	Lactobacillales	Enterococcaceae	Enterococcus	Enterococcus hirae	ATCC 9790	100	FAA	Yes	202010
Bacteria;Firmicutes;Bacilli;Lactobacillales;Enterococcaceae;Enterococcus	Firmicutes	Bacilli	Lactobacillales	Enterococcaceae	Enterococcus	Enterococcus gallinarum	NBRC 100675	99.84	GAM	Yes	202010
Bacteria;Firmicutes;Bacilli;Lactobacillales;Streptococcaceae;Streptococcus	Firmicutes	Bacilli	Lactobacillales	Streptococcaceae	Streptococcus	Streptococcus infantis	ATCC 700779	99.86	GAM	Yes	202010
Bacteria;Firmicutes;Bacilli;Lactobacillales;Streptococcaceae;Streptococcus	Firmicutes	Bacilli	Lactobacillales	Streptococcaceae	Streptococcus	Streptococcus gallolyticus	CIP 107122	99.87	GAM	Yes	202010
Bacteria;Firmicutes;Bacilli;Lactobacillales;Streptococcaceae;Streptococcus	Firmicutes	Bacilli	Lactobacillales	Streptococcaceae	Streptococcus	Streptococcus salivarius	NCTC 8618	100	GAM	Yes	202010
Bacteria;Firmicutes;Bacilli;Lactobacillales;Streptococcaceae;Streptococcus	Firmicutes	Bacilli	Lactobacillales	Streptococcaceae	Streptococcus	Streptococcus alactolyticus	ATCC 43077	99.93	GAM	Yes	202010
Bacteria;Firmicutes;Bacilli;Lactobacillales;Carnobacteriaceae;Desemzia	Firmicutes	Bacilli	Lactobacillales	Carnobacteriaceae	Desemzia	Desemzia incerta	DSM 20581	99.7	Mucin	Yes	202010
Bacteria;Firmicutes;Clostridia;Clostridiales;Clostridiaceae;Clostridium	Firmicutes	Clostridia	Clostridiales	Clostridiaceae	Clostridium	Clostridium perfringens	ATCC 13124	99.92	FAA	Yes	202010
Bacteria;Firmicutes;Clostridia;Clostridiales;Clostridiaceae;Clostridium	Firmicutes	Clostridia	Clostridiales	Clostridiaceae	Clostridium	Clostridium butyricum	DSM 10702	99.84	MPYG	Yes	202010
Bacteria;Firmicutes;Clostridia;Clostridiales;Clostridiaceae;Clostridium	Firmicutes	Clostridia	Clostridiales	Clostridiaceae	Clostridium	Clostridium botulinum E	Alaska E43	100	GAM	Yes	202010
Bacteria;Firmicutes;Clostridia;Clostridiales;Clostridiaceae;Clostridium	Firmicutes	Clostridia	Clostridiales	Clostridiaceae	Clostridium	Clostridium senegalense	JC122	100	FAA	Yes	202010
Bacteria;Firmicutes;Clostridia;Clostridiales;Clostridiaceae;Clostridium	Firmicutes	Clostridia	Clostridiales	Clostridiaceae	Clostridium	Clostridium sporogenes	DSM 795	99.74	GAM	Yes	202010
Bacteria;Firmicutes;Clostridia;Clostridiales;Clostridiaceae;Clostridium	Firmicutes	Clostridia	Clostridiales	Clostridiaceae	Clostridium	Clostridium beijerinckii	DSM 791	99.61	BHI	Yes	202010
Bacteria;Firmicutes;Clostridia;Clostridiales;Clostridiaceae;Clostridium	Firmicutes	Clostridia	Clostridiales	Clostridiaceae	Clostridium	Clostridium cochlearium	NCTC 13027	100	FAA	Yes	202010
Bacteria;Firmicutes;Clostridia;Clostridiales;Peptostreptococcaceae;Paraclostridium	Firmicutes	Clostridia	Clostridiales	Peptostreptococcaceae	Paraclostridium	Paraclostridium benzoelyticum	JC272	99.92	GAM	Yes	202010
Bacteria;Firmicutes;Clostridia;Clostridiales;Lachnospiraceae;Blautia	Firmicutes	Clostridia	Clostridiales	Lachnospiraceae	Blautia	Blautia producta	ATCC 27340	99.93	GAM	Yes	202010
Bacteria;Firmicutes;Clostridia;Clostridiales;Lachnospiraceae;Blautia	Firmicutes	Clostridia	Clostridiales	Lachnospiraceae	Blautia	Blautia coccoides		99.75	GAM	Yes	202010
Bacteria;Firmicutes;Clostridia;Clostridiales;Lachnospiraceae;Anaerostipes	Firmicutes	Clostridia	Clostridiales	Lachnospiraceae	Anaerostipes	Anaerostipes caccae	DSM 14662	99.87	FAA	Yes	202010
Bacteria;Firmicutes;Clostridia;Clostridiales;Lachnospiraceae;Caecibacterium	Firmicutes	Clostridia	Clostridiales	Lachnospiraceae	Caecibacterium	Caecibacterium sporoformans	LMG 27730	99.61	GAM	Yes	202107
Bacteria;Firmicutes;Clostridia;Clostridiales;Lachnospiraceae;Lachnoclostridium	Firmicutes	Clostridia	Clostridiales	Lachnospiraceae	Lachnoclostridium	Lachnoclostridium phocaeense	Marseille-P3177	97.59	GAM	Yes	202010
Bacteria;Firmicutes;Clostridia;Clostridiales;Lachnospiraceae;Lacrimispora	Firmicutes	Clostridia	Clostridiales	Lachnospiraceae	Lacrimispora	Lacrimispora aerotolerans		99.45	GAM	Yes	202010
Bacteria;Firmicutes;Clostridia;Clostridiales;Peptostreptococcaceae;Terrisporobacter	Firmicutes	Clostridia	Clostridiales	Peptostreptococcaceae	Terrisporobacter	Terrisporobacter petrolearius	LAM0A37	99.85	FAA	Yes	202010
Bacteria;Firmicutes;Clostridia;Clostridiales;Peptostreptococcaceae;Romboutsia	Firmicutes	Clostridia	Clostridiales	Peptostreptococcaceae	Romboutsia	Romboutsia lituseburensis	ATCC 25759	99.86	FAA	Yes	202010
Bacteria;Firmicutes;Clostridia;Clostridiales;Peptostreptococcaceae;Paraclostridium	Firmicutes	Clostridia	Clostridiales	Peptostreptococcaceae	Paraclostridium	Paeniclostridium sordellii	ATCC 9714	99.61	GAM	Yes	202010
Bacteria;Firmicutes;Clostridia;Clostridiales;Mogibacterium_f;Ihubacter	Firmicutes	Clostridia	Clostridiales	Mogibacterium_f	Ihubacter	ihubacter massiliensis		99.87	GAM	Yes	202010
Bacteria;Firmicutes;Clostridia;Clostridiales;Oscillospiraceae;Fournierella	Firmicutes	Clostridia	Clostridiales	Oscillospiraceae	Fournierella	Fournierella massiliensis	AT2	99.02	M2GSC	Yes	202010
Bacteria;Firmicutes;Erysipelotrichia;Erysipelotrichales;Erysipelotrichaceae;Clostridium_g36	Firmicutes	Erysipelotrichia	Erysipelotrichales	Erysipelotrichaceae	Clostridium_g36	Clostridium innocuum	6_1_45	99.72	MPYG	Yes	202010
Bacteria;Firmicutes;Erysipelotrichia;Erysipelotrichales;Erysipelotrichaceae;Faecalicoccus	Firmicutes	Erysipelotrichia	Erysipelotrichales	Erysipelotrichaceae	Faecalicoccus	Faecalicoccus pleomorphus	DSM 20574	99.78	FAA	Yes	202010
Bacteria;Firmicutes;Erysipelotrichia;Erysipelotrichales;Coprobacillaceae;Longibaculum	Firmicutes	Erysipelotrichia	Erysipelotrichales	Coprobacillaceae	Longibaculum	Longibaculum muris	MT10-315-CC-1.2-2	93.76	GAM	Yes	202010
Bacteria;Firmicutes;Erysipelotrichia;Erysipelotrichales;Erysipelotrichaceae;Faecalitalea	Firmicutes	Erysipelotrichia	Erysipelotrichales	Erysipelotrichaceae	Faecalitalea	Faecalitalea cylindroides	ATCC 27803	99.85	FAA	Yes	202010
Bacteria;Firmicutes;Tissierellia;Tissierellales;Peptoniphilaceae;Massilimicrobiota	Firmicutes	Tissierellia	Tissierellales	Peptoniphilaceae	Massilimicrobiota	Massilimicrobiota timonensis	82D2	99.71	M2GSC	Yes	202010
Bacteria;Firmicutes;Negativicutes;Selenomonadales;Veillonellaceae;Megamonas	Firmicutes	Negativicutes	Selenomonadales	Selenomonadaceae	Megamonas	DQ071476_s	TuCc11	97.83	FAA	Yes	202010
Bacteria;Firmicutes;Negativicutes;Selenomonadales;Selenomonadaceae;Megamonas	Firmicutes	Negativicutes	Selenomonadales	Selenomonadaceae	Megamonas	Megamonas funiformis	YIT 11815	98.64	GAM	Yes	202010
Bacteria;Firmicutes;Negativicutes;Veillonellales;Veillonellaceae;Veillonella	Firmicutes	Negativicutes	Veillonellales	Veillonellaceae	Veillonella	Veillonella magna	lac18	99.57	FAA	Yes	202010
Bacteria;Firmicutes;Negativicutes;Veillonellales;Veillonellaceae;Megasphaera	Firmicutes	Negativicutes	Veillonellales	Veillonellaceae	Megasphaera	Megasphaera stantonii	AJH120	96.94	GAM	Yes	202010
Bacteria;Actinobacteria;Actinomycetia;Micrococcales;Micrococcaceae;Rothia	Actinobacteria	Actinomycetia	Micrococcales	Micrococcaceae	Rothia	Rothia nasimurium	CCUG 35957	99.55	LB	No	202010
Bacteria;Actinobacteria;Actinomycetia;Micrococcales;Micrococcaceae;Rothia	Actinobacteria	Actinomycetia	Micrococcales	Micrococcaceae	Rothia	Rothia aerolata	140917-MRSA-09	99.34	LB	No	202010
Bacteria;Actinobacteria;Actinomycetia;Micrococcales;Micrococcaceae;Micrococcus	Actinobacteria	Actinomycetia	Micrococcales	Micrococcaceae	Micrococcus	micrococcus endophyticus		99.68	LB	No	202010
Bacteria;Actinobacteria;Actinomycetia;Dermatophilales;Arsenicicoccaceae;Arsenicicoccus	Actinobacteria	Actinomycetia	Dermatophilales	Arsenicicoccaceae	Arsenicicoccus	Arsenicicoccus bolidensis	CCUG 47306	100	Columbia	Yes	202010
Bacteria;Actinobacteria;Actinomycetia;Dermatophilales;Arsenicicoccaceae;Arsenicicoccus	Actinobacteria	Actinomycetia	Dermatophilales	Arsenicicoccaceae	Arsenicicoccus	Arsenicicoccus piscis	Kis4-19	95.25	Columbia	Yes	202010
Bacteria;Actinobacteria;Actinomycetia;Cellulomonadales;Promicromonosporaceae;Cellulosimicrobium	Actinobacteria	Actinomycetia	Cellulomonadales	Promicromonosporaceae	Cellulosimicrobium	Cellulosimicrobium cellulans	LMG 16121	100	Columbia	Yes	202102
Bacteria;Actinobacteria;Actinomycetia;Microbacteriales;Microbacteriaceae;Microbacterium	Actinobacteria	Actinomycetia	Microbacteriales	Microbacteriaceae	Microbacterium	Microbacterium tumbae	T7528-3-6b	99.87	LB	No	202010
Bacteria;Actinobacteria;Actinomycetia;Streptomycetales;Streptomycetaceae;Streptomyces	Actinobacteria	Actinomycetia	Streptomycetales	Streptomycetaceae	Streptomyces	Streptomyces sp.WAC01280		99.77	LB	No	202010
Bacteria;Actinobacteria;Actinomycetia;Actinomycetales;Actinomycetaceae;Bowdeniella	Actinobacteria	Actinomycetia	Actinomycetales	Actinomycetaceae	Bowdeniella	Bowdeniella nasicola	DSM 19116	97.75	GAM	Yes	202105
Bacteria;Actinobacteria;Actinomycetia;Bifidobacteriales;Bifidobacteriaceae;Bifidobacterium	Actinobacteria	Actinomycetia	Bifidobacteriales	Bifidobacteriaceae	Bifidobacterium	Bifidobacterium pullorum	LMG 11586	100	TPY	Yes	202010
Bacteria;Actinobacteria;Actinomycetia;Mycobacteriales;Corynebacteriaceae;Corynebacterium	Actinobacteria	Actinomycetia	Mycobacteriales	Corynebacteriaceae	Corynebacterium	Corynebacterium falsenii	DSM 44353	98.52	LB	No	202010
Bacteria;Actinobacteria;Actinomycetia;Propionibacteriales;Propionibacteriaceae;Cutibacterium	Actinobacteria	Actinomycetia	Propionibacteriales	Propionibacteriaceae	Cutibacterium	Cutibacterium acnes	CCUG 6369	100	BHI	Yes	202010
Bacteria;Actinobacteria;Coriobacteriia;Coriobacteriales;Coriobacteriaceae;Enorma	Actinobacteria	Coriobacteriia	Coriobacteriales	Coriobacteriaceae	Enorma	Enorma massiliensis	phI	97.41	TPY	Yes	202010
Bacteria;Actinobacteria;Coriobacteriia;Coriobacteriales;Coriobacteriaceae;Enorma	Actinobacteria	Coriobacteriia	Coriobacteriales	Coriobacteriaceae	Enorma	Collinsella massiliensis	GD3	97.15	Columbia	Yes	202010
Bacteria;Actinobacteria;Coriobacteriia;Coriobacteriales;Coriobacteriaceae;Enorma	Actinobacteria	Coriobacteriia	Coriobacteriales	Coriobacteriaceae	Enorma	Enorma timonensis		99.01	GAM	Yes	202010
Bacteria;Actinobacteria;Coriobacteriia;Coriobacteriales;Coriobacteriaceae;Collinsella	Actinobacteria	Coriobacteriia	Coriobacteriales	Coriobacteriaceae	Collinsella	Collinsella ihuae	GD7	97.37	GAM	Yes	202010
Bacteria;Actinobacteria;Coriobacteriia;Coriobacteriales;Coriobacteriaceae;Collinsella	Actinobacteria	Coriobacteriia	Coriobacteriales	Coriobacteriaceae	Collinsella	Olsenella sp.An268	An268	100	Columbia	Yes	202010
Bacteria;Actinobacteria;Coriobacteriia;Coriobacteriales;Atopobiaceae;Olsenella	Actinobacteria	Coriobacteriia	Coriobacteriales	Atopobiaceae	Olsenella	Olsenella congonensis	Marseille-P3359	95.52	Columbia	Yes	202010
Bacteria;Actinobacteria;Coriobacteriia;Coriobacteriales;Atopobiaceae;Olsenella	Actinobacteria	Coriobacteriia	Coriobacteriales	Atopobiaceae	Olsenella	Olsenella timonensis	Marseille-P2300	92.88	Columbia	Yes	202010
Bacteria;Actinobacteria;Coriobacteriia;Coriobacteriales;Atopobiaceae;Olsenella	Actinobacteria	Coriobacteriia	Coriobacteriales	Atopobiaceae	Olsenella	Olsenella sp.An293	An293	99.87	Columbia	Yes	202010
Bacteria;Actinobacteria;Coriobacteriia;Coriobacteriales;Atopobiaceae;Olsenella	Actinobacteria	Coriobacteriia	Coriobacteriales	Atopobiaceae	Olsenella	Olsenella provencensis		99.85	GAM	Yes	202010
Bacteria;Actinobacteria;Coriobacteriia;Eggerthellales;Eggerthellaceae;Rubneribacter	Actinobacteria	Coriobacteriia	Eggerthellales	Eggerthellaceae	Rubneribacter	Rubneribacter badeniensis	ResAG-85	100	GAM	Yes	202107
Bacteria;Proteobacteria;Gammaproteobacteria;Enterobacterales;Enterobacteriaceae;Escherichia	Proteobacteria	Gammaproteobacteria	Enterobacterales	Enterobacteriaceae	Escherichia	Shigella dysenteriae	ATCC 13313	99.32	LB	No	202010
Bacteria;Proteobacteria;Gammaproteobacteria;Enterobacterales;Enterobacteriaceae;Escherichia	Proteobacteria	Gammaproteobacteria	Enterobacterales	Enterobacteriaceae	Escherichia	Shigella flexneri	ATCC 29903	100	FAA	Yes	202010
Bacteria;Proteobacteria;Gammaproteobacteria;Enterobacterales;Enterobacteriaceae;Escherichia	Proteobacteria	Gammaproteobacteria	Enterobacterales	Enterobacteriaceae	Escherichia	Shigella boydii	GTC 779	99.73	LB	Yes	202010
Bacteria;Proteobacteria;Gammaproteobacteria;Enterobacterales;Enterobacteriaceae;Enterobacter	Proteobacteria	Gammaproteobacteria	Enterobacterales	Enterobacteriaceae	Enterobacter	Enterobacter soli	ATCC BAA-2102	99.19	FAA	Yes	202010
Bacteria;Proteobacteria;Gammaproteobacteria;Enterobacterales;Enterobacteriaceae;Enterobacter	Proteobacteria	Gammaproteobacteria	Enterobacterales	Enterobacteriaceae	Enterobacter	Enterobacter hormaechei	EN-114	99.87	Columbia	Yes	202010
Bacteria;Proteobacteria;Gammaproteobacteria;Enterobacterales;Enterobacteriaceae;Klebsiella	Proteobacteria	Gammaproteobacteria	Enterobacterales	Enterobacteriaceae	Klebsiella	Klebsiella quasivariicola	KPN1705	99.78	LB	No	202010
Bacteria;Proteobacteria;Gammaproteobacteria;Enterobacterales;Enterobacteriaceae;Klebsiella	Proteobacteria	Gammaproteobacteria	Enterobacterales	Enterobacteriaceae	Klebsiella	Klebsiella granulomatis	KH 22	99.72	LB	No	202010
Bacteria;Proteobacteria;Gammaproteobacteria;Enterobacterales;Enterobacteriaceae;Escherichia	Proteobacteria	Gammaproteobacteria	Enterobacterales	Enterobacteriaceae	Escherichia	Atlantibacter hermannii		99.32	LB	No	202010
Bacteria;Proteobacteria;Gammaproteobacteria;Enterobacterales;Enterobacteriaceae;Escherichia	Proteobacteria	Gammaproteobacteria	Enterobacterales	Enterobacteriaceae	Escherichia	Escherichia albertii	TW07627	99.35	LB	No	202107
Bacteria;Proteobacteria;Gammaproteobacteria;Enterobacterales;Enterobacteriaceae;Leclercia	Proteobacteria	Gammaproteobacteria	Enterobacterales	Enterobacteriaceae	Leclercia	Leclercia adecarboxylata	NBRC 102595	100	LB	No	202010
Bacteria;Proteobacteria;Gammaproteobacteria;Enterobacterales;Morganellaceae;Morganella	Proteobacteria	Gammaproteobacteria	Enterobacterales	Morganellaceae	Morganella	Morganella morganii	ATCC 25830	99.74	LB	No	202010
Bacteria;Proteobacteria;Gammaproteobacteria;Enterobacterales;Morganellaceae;Proteus	Proteobacteria	Gammaproteobacteria	Enterobacterales	Morganellaceae	Proteus	Proteus mirabilis	ATCC 29906	100	FAA	Yes	202010
Bacteria;Proteobacteria;Gammaproteobacteria;Enterobacterales;Yersiniaceae;Serratia	Proteobacteria	Gammaproteobacteria	Enterobacterales	Yersiniaceae	Serratia	Serratia rubidaea	JCM 1240	99.64	LB	No	202010
Bacteria;Proteobacteria;Gammaproteobacteria;Moraxellales;Moraxellaceae;Acinetobacter	Proteobacteria	Gammaproteobacteria	Moraxellales	Moraxellaceae	Acinetobacter	Acinetobacter indicus	CIP 110367	99.23	LB	No	202010
Bacteria;Proteobacteria;Gammaproteobacteria;Moraxellales;Moraxellaceae;Acinetobacter	Proteobacteria	Gammaproteobacteria	Moraxellales	Moraxellaceae	Acinetobacter	Acinetobacter radioresistens	DSM 6976	100	LB	No	202010
Bacteria;Proteobacteria;Gammaproteobacteria;Moraxellales;Moraxellaceae;Acinetobacter	Proteobacteria	Gammaproteobacteria	Moraxellales	Moraxellaceae	Acinetobacter	Acinetobacter schindleri	CIP 107287	99.6	LB	No	202010
Bacteria;Proteobacteria;Gammaproteobacteria;Pseudomonadales;Pseudomonadaceae;Pseudomonas	Proteobacteria	Gammaproteobacteria	Pseudomonadales	Pseudomonadaceae	Pseudomonas	Pseudomonas putida		99.45	GAM	Yes	202010
Bacteria;Proteobacteria;Gammaproteobacteria;Pasteurellales;Pasteurellaceae;Gallibacterium	Proteobacteria	Gammaproteobacteria	Pasteurellales	Pasteurellaceae	Gallibacterium	Gallibacterium anatis	F149	99.04	GAM	Yes	202010
Bacteria;Proteobacteria;Betaproteobacteria;Burkholderiales;Burkholderiaceae;Burkholderia	Proteobacteria	Betaproteobacteria	Burkholderiales	Burkholderiaceae	Burkholderia	Burkholderia pyrrocinia	DSM 10685	99.92	TPY	Yes	202010
Bacteria;Proteobacteria;Betaproteobacteria;Burkholderiales;Sutterellaceae;Parasutterella	Proteobacteria	Betaproteobacteria	Burkholderiales	Sutterellaceae	Parasutterella	Parasutterella secunda		99.67	GAM	Yes	202010
Bacteria;Desulfobacterota;Desulfovibrionia;Desulfovibrionales;Desulfovibrionaceae;Desulfovibrio	Proteobacteria	Desulfovibrionia	Desulfovibrionales	Desulfovibrionaceae	Desulfovibrio	Desulfovibrio piger		99.21	M2GSC	Yes	202010
Bacteria;Bacteroidetes;Bacteroidia;Bacteroidales;Bacteroidaceae;Bacteroides	Bacteroidetes	Bacteroidia	Bacteroidales	Bacteroidaceae	Bacteroides	Bacteroides ndongoniae	Marseille-P3108	99.66	FAA	Yes	202010
Bacteria;Bacteroidetes;Bacteroidia;Bacteroidales;Bacteroidaceae;Bacteroides	Bacteroidetes	Bacteroidia	Bacteroidales	Bacteroidaceae	Bacteroides	Bacteroides ovatus		99.51	FAA	Yes	202105
Bacteria;Bacteroidetes;Bacteroidia;Bacteroidales;Bacteroidaceae;Bacteroides	Bacteroidetes	Bacteroidia	Bacteroidales	Bacteroidaceae	Bacteroides	Bacteroides clarus		9.68	FAA	Yes	202106
Bacteria;Bacteroidetes;Bacteroidia;Bacteroidales;Bacteroidaceae;Bacteroides	Bacteroidetes	Bacteroidia	Bacteroidales	Bacteroidaceae	Bacteroides	Bacteroides xylanisolvens	XB1A	99.87	GAM	Yes	202107
Bacteria;Bacteroidetes;Bacteroidia;Bacteroidales;Bacteroidaceae;Phocaeicola	Bacteroidetes	Bacteroidia	Bacteroidales	Bacteroidaceae	Phocaeicola	Bacteroides caecicola	C13EG70	99.19	FAA	Yes	202010
Bacteria;Bacteroidetes;Bacteroidia;Bacteroidales;Bacteroidaceae;Bacteroides	Bacteroidetes	Bacteroidia	Bacteroidales	Bacteroidaceae	Bacteroides	Bacteroides fragilis		99.79	FAA	Yes	202010
Bacteria;Bacteroidetes;Bacteroidia;Bacteroidales;Bacteroidaceae;Phocaeicola	Bacteroidetes	Bacteroidia	Bacteroidales	Bacteroidaceae	Phocaeicola	Phocaeicola dorei	DSM 17855	100	BHI	Yes	202107
Bacteria;Bacteroidetes;Bacteroidia;Bacteroidales;Bacteroidaceae;Phocaeicola	Bacteroidetes	Bacteroidia	Bacteroidales	Bacteroidaceae	Phocaeicola	Phocaeicola barnesiae	JCM 13652	99.61	FAA	Yes	202010
Bacteria;Bacteroidetes;Bacteroidia;Bacteroidales;Prevotellaceae;Marseilla	Bacteroidetes	Bacteroidia	Bacteroidales	Prevotellaceae	Marseilla	Marseilla massiliensis	Marseille-P2475	100	GAM	Yes	202105
Bacteria;Fusobacteria;Fusobacteriia;Fusobacteriales;Fusobacteriaceae;Fusobacterium	Fusobacteria	Fusobacteriia	Fusobacteriales	Fusobacteriaceae	Fusobacterium	Fusobacterium necrogenes	ATCC 25556	99.35	FAA	Yes	202010

## Sheet: Supplementary Table 3
Supplementary Table 3 GO terms enriched in ND group compared with HFD group
ONTOLOGY	ID	Description	GeneRatio	BgRatio	pvalue	p.adjust	qvalue	geneID	Count
BP	GO:0006090	pyruvate metabolic process	25/2124	119/28814	1.57763e-06	0.000212907	0.000181862	18770/18655/209692/14121/17436/16828/16548/13806/18648/70456/13382/21991/16418/13808/14635/235339/58805/103988/19013/18640/27273/56490/12398/18439/74747	25
BP	GO:0008202	steroid metabolic process	46/2124	338/28814	4.26843e-05	0.00225179	0.00192345	12724/13897/83702/234564/12257/27384/11928/13112/622402/104158/78925/56348/235293/20249/244209/382044/14381/116852/217166/72999/11886/71773/14149/241452/22238/13116/171504/68054/394433/110524/15496/105387/192156/18984/15495/68865/13123/15357/20845/16847/13653/13074/394432/15485/22359/11576	46
BP	GO:0055088	lipid homeostasis	28/2124	176/28814	9.31047e-05	0.00391839	0.00334703	16956/13897/234564/12257/104158/66397/70310/231103/74011/20249/382044/12484/68585/58805/217166/17846/103988/69836/67469/56490/227102/18971/22433/13123/16891/66844/11813/68952	28
BP	GO:0006084	acetyl-CoA metabolic process	10/2124	35/28814	0.000153743	0.00556338	0.00475216	70456/52538/13382/104112/235339/14104/27273/192156/67528/60525	10
MF	GO:0032052	bile acid binding	6/2113	15/28275	0.000479752	0.0119192	0.00959505	110095/83702/27384/622402/116852/105387	6
MF	GO:0030169	low-density lipoprotein particle binding	6/2113	21/28275	0.00352489	0.0404448	0.0325584	20219/666704/380713/192187/21825/20660	6
BP	GO:0072521	purine-containing compound metabolic process	75/2124	392/28814	1.87365e-14	5.4364e-11	4.64369e-11	56632/18770/18655/433256/228033/231327/11946/209692/14121/11950/18618/16548/13806/18950/11947/66812/20916/56451/76974/18648/70456/19384/18102/52538/13382/328099/104112/104158/21991/11512/17766/11848/16418/54369/108147/13808/67942/14635/22436/235339/14104/667034/74147/79059/68197/58805/50790/103988/230103/18160/19013/98496/74205/18640/107477/50873/27273/56490/15356/11941/192156/67528/105446/56318/…	75
BP	GO:0019693	ribose phosphate metabolic process	72/2124	376/28814	5.96805e-14	1.02194e-10	8.72926e-11	56632/18770/18655/433256/228033/110095/231327/11946/209692/14121/11950/16548/13806/18950/11947/66812/20916/56451/76974/18648/70456/19384/18102/52538/13382/328099/104112/104158/21991/11512/11848/16418/54369/108147/13808/67942/14635/22436/235339/14104/74147/79059/14381/68197/58805/50790/103988/230103/18160/19013/98496/74205/18640/50873/27273/56490/15356/11941/192156/76654/67528/105446/12398/15357/1…	72
BP	GO:0009150	purine ribonucleotide metabolic process	68/2124	345/28814	7.04421e-14	1.02194e-10	8.72926e-11	56632/18770/18655/433256/228033/231327/11946/209692/14121/11950/16548/13806/18950/11947/66812/20916/56451/76974/18648/70456/19384/18102/52538/13382/104112/104158/21991/11512/11848/16418/54369/108147/13808/67942/14635/22436/235339/14104/74147/79059/68197/58805/50790/103988/230103/18160/19013/98496/74205/18640/50873/27273/56490/15356/11941/192156/67528/105446/12398/15357/18439/432530/11513/60525/93…	68
BP	GO:0006163	purine nucleotide metabolic process	70/2124	369/28814	2.14066e-13	2.48445e-10	2.12218e-10	56632/18770/18655/433256/228033/231327/11946/209692/14121/11950/16548/13806/18950/11947/66812/20916/56451/76974/18648/70456/19384/18102/52538/13382/328099/104112/104158/21991/11512/11848/16418/54369/108147/13808/67942/14635/22436/235339/14104/74147/79059/68197/58805/50790/103988/230103/18160/19013/98496/74205/18640/107477/50873/27273/56490/15356/11941/192156/67528/105446/12398/15357/18439/432530/…	70
BP	GO:0009259	ribonucleotide metabolic process	69/2124	364/28814	3.29549e-13	3.18729e-10	2.72254e-10	56632/18770/18655/433256/228033/231327/11946/209692/14121/11950/16548/13806/18950/11947/66812/20916/56451/76974/18648/70456/19384/18102/52538/13382/104112/104158/21991/11512/11848/16418/54369/108147/13808/67942/14635/22436/235339/14104/74147/79059/68197/58805/50790/103988/230103/18160/19013/98496/74205/18640/50873/27273/56490/15356/11941/192156/76654/67528/105446/12398/15357/18439/432530/11513/60…	69
BP	GO:0006753	nucleoside phosphate metabolic process	79/2124	455/28814	8.08166e-13	6.28516e-10	5.36869e-10	56632/18770/18655/433256/228033/231327/11946/209692/14121/11950/16548/13806/18950/11947/66812/20916/57319/56451/76974/18648/70456/19384/18102/52538/13382/328099/104112/104158/21991/11512/11848/16418/54369/108147/13808/67942/14635/22436/235339/14104/667034/269951/74147/79059/14381/26413/68197/58805/50790/103988/230103/18160/19013/98496/74205/18640/107477/50873/67725/27273/56490/15356/11941/192156/…	79
BP	GO:0009117	nucleotide metabolic process	78/2124	447/28814	8.6647e-13	6.28516e-10	5.36869e-10	56632/18770/18655/433256/228033/231327/11946/209692/14121/11950/16548/13806/18950/11947/66812/20916/56451/76974/18648/70456/19384/18102/52538/13382/328099/104112/104158/21991/11512/11848/16418/54369/108147/13808/67942/14635/22436/235339/14104/667034/269951/74147/79059/14381/26413/68197/58805/50790/103988/230103/18160/19013/98496/74205/18640/107477/50873/67725/27273/56490/15356/11941/192156/76654/…	78
BP	GO:0006091	generation of precursor metabolites and energy	69/2124	436/28814	1.43505e-09	8.49379e-07	7.25527e-07	56632/66576/18770/18655/17448/17992/110095/11946/66925/209692/12866/14121/12858/11950/16828/16548/66841/13806/11947/20916/56451/17449/18648/66945/14527/56351/13382/266690/21991/11848/17993/16418/13808/20463/11532/14635/235339/230075/216558/384783/269951/14381/19046/68197/74185/58805/217166/103988/14936/18627/19013/14583/20411/18640/23960/56490/15356/18984/12398/626359/13853/100126824/18439/16847/…	69
BP	GO:0090407	organophosphate biosynthetic process	74/2124	482/28814	1.46369e-09	8.49379e-07	7.25527e-07	56632/16592/18770/433256/228033/110095/231327/11946/11950/18618/13806/18950/11947/66812/70456/18102/13382/328099/104112/21991/11512/26457/54369/108147/67942/235339/70310/72084/68671/667034/269951/12651/79059/14381/26413/68680/68197/55979/22038/13139/50790/320951/230103/67469/18160/19013/98496/56442/74205/107477/23827/52858/50873/217258/380921/18701/27273/110524/227102/231510/18707/192156/215456/1…	74
BP	GO:0009152	purine ribonucleotide biosynthetic process	33/2124	151/28814	1.31209e-08	4.7588e-06	4.0649e-06	56632/18770/433256/228033/231327/11946/11950/13806/18950/11947/66812/70456/18102/13382/104112/11512/54369/108147/67942/235339/79059/68197/50790/230103/18160/19013/98496/50873/27273/105446/432530/11513/60525	33
BP	GO:0009260	ribonucleotide biosynthetic process	33/2124	163/28814	9.2387e-08	2.18774e-05	1.86874e-05	56632/18770/433256/228033/231327/11946/11950/13806/18950/11947/66812/70456/18102/13382/104112/11512/54369/108147/67942/235339/79059/68197/50790/230103/18160/19013/98496/50873/27273/105446/432530/11513/60525	33
BP	GO:0046034	ATP metabolic process	45/2124	263/28814	1.00979e-07	2.18774e-05	1.86874e-05	56632/66576/18770/18655/228033/11946/66925/209692/12866/14121/12858/270166/11950/16828/16548/13806/11947/12257/18648/66945/13382/21991/11848/27421/16418/13808/20463/67942/67059/14635/230075/68197/58805/12628/103988/19013/98496/18640/50873/56490/12398/18439/74747/15511/193740	45
BP	GO:0009410	response to xenobiotic stimulus	52/2124	325/28814	1.02133e-07	2.18774e-05	1.86874e-05	14864/13095/14121/545288/100043108/18618/83702/18950/18538/67702/14590/27384/13107/226105/11928/13112/622402/11848/78925/13109/12972/667034/244209/116852/74519/18143/545123/170472/71773/14870/18024/13087/13116/12144/21813/18484/394433/380997/613123/18577/22433/18439/13086/72082/14281/383619/394432/18787/394434/332579/14402/22236	52
BP	GO:0071466	cellular response to xenobiotic stimulus	35/2124	180/28814	1.0933e-07	2.18774e-05	1.86874e-05	14864/13095/14121/545288/100043108/18538/67702/27384/13107/226105/13112/622402/13109/12972/244209/74519/545123/170472/71773/14870/18024/13087/13116/12144/394433/380997/613123/18577/13086/72082/383619/394432/18787/394434/22236	35
BP	GO:0006805	xenobiotic metabolic process	25/2124	124/28814	3.46738e-06	0.00036584	0.000312495	13095/545288/100043108/27384/13107/226105/13112/622402/13109/12972/244209/74519/545123/71773/14870/13087/13116/394433/380997/613123/13086/72082/394432/394434/22236	25
BP	GO:0006637	acyl-CoA metabolic process	20/2124	88/28814	4.83742e-06	0.000492484	0.000420673	433256/20916/56451/70456/52538/13382/104112/104158/235339/14104/74147/50790/74205/27273/15356/192156/67528/60525/26568/233799	20
BP	GO:0035383	thioester metabolic process	20/2124	88/28814	4.83742e-06	0.000492484	0.000420673	433256/20916/56451/70456/52538/13382/104112/104158/235339/14104/74147/50790/74205/27273/15356/192156/67528/60525/26568/233799	20
BP	GO:0015980	energy derivation by oxidation of organic compounds	45/2124	312/28814	1.20057e-05	0.000930725	0.000795012	66576/17448/110095/11946/66925/209692/12866/12858/11950/16828/16548/11947/20916/56451/17449/66945/14527/56351/13382/11848/17993/20463/235339/230075/216558/384783/269951/19046/68197/74185/58805/217166/103988/14936/18627/14583/20411/23960/12398/13853/100126824/16847/269224/16367/271221	45
BP	GO:0033865	nucleoside bisphosphate metabolic process	22/2124	110/28814	1.49503e-05	0.000972584	0.000830768	433256/66812/20916/56451/70456/52538/13382/104112/104158/235339/14104/74147/50790/74205/27273/15356/192156/67528/15357/60525/26568/233799	22
BP	GO:0033875	ribonucleoside bisphosphate metabolic process	22/2124	110/28814	1.49503e-05	0.000972584	0.000830768	433256/66812/20916/56451/70456/52538/13382/104112/104158/235339/14104/74147/50790/74205/27273/15356/192156/67528/15357/60525/26568/233799	22
BP	GO:0034032	purine nucleoside bisphosphate metabolic process	22/2124	110/28814	1.49503e-05	0.000972584	0.000830768	433256/66812/20916/56451/70456/52538/13382/104112/104158/235339/14104/74147/50790/74205/27273/15356/192156/67528/15357/60525/26568/233799	22
BP	GO:0010038	response to metal ion	41/2124	295/28814	6.75256e-05	0.00318578	0.00272125	18770/14161/19053/22041/99571/14121/16548/20703/14590/12550/27421/84112/18570/22436/110135/12314/26413/27060/18024/13087/16500/17762/19395/18484/229521/21825/54153/22065/266692/28240/227753/18439/20704/11513/14281/14402/60510/18821/14282/16477/237831	41
BP	GO:0006099	tricarboxylic acid cycle	10/2124	33/28814	8.88072e-05	0.00384588	0.0032851	17448/66925/209692/20916/56451/17449/66945/17993/235339/269951	10
BP	GO:1903578	regulation of ATP metabolic process	18/2124	91/28814	0.00010067	0.00396967	0.00339083	56632/12866/14121/13806/12257/11848/16418/20463/68197/58805/103988/19013/98496/50873/56490/12398/18439/74747	18
BP	GO:0006066	alcohol metabolic process	44/2124	345/28814	0.000273449	0.00793412	0.00677722	56632/12724/110391/13897/20751/83702/234564/19662/104158/21991/15112/11532/14635/11677/235293/269951/244209/382044/14381/116852/72999/11886/14149/13116/234309/171504/23827/68054/394433/110524/105387/64436/192156/18984/56318/68865/320129/13123/15357/68616/16847/233011/327655/22359	44
BP	GO:0015850	organic hydroxy compound transport	35/2124	255/28814	0.000281909	0.00808024	0.00690203	66925/13897/234564/12257/19662/20493/207798/55938/20501/104158/76408/332110/20519/19247/382044/68585/103988/16500/52857/50873/217258/229521/54393/11833/68865/22433/625716/20845/16891/17918/11813/211323/28250/60510/20907	35
BP	GO:0042060	wound healing	45/2124	374/28814	0.00082815	0.0174341	0.014892	14161/99571/101613/271278/12527/268373/14061/13052/56373/68942/213649/76959/110135/67028/59048/246694/73182/223650/12628/14060/12476/18024/19013/228788/14062/16194/229521/12737/27279/235627/21825/21824/109620/216350/22433/15357/20296/21789/64074/13866/12575/18787/18591/211323/14064	45
BP	GO:0009060	aerobic respiration	23/2124	165/28814	0.00236043	0.039248	0.0335251	66576/17448/11946/66925/209692/12866/12858/11950/11947/20916/56451/17449/66945/13382/11848/17993/20463/235339/230075/269951/68197/58805/12398	23
CC	GO:0005743	mitochondrial inner membrane	72/2138	460/28739	1.53445e-09	5.28619e-07	4.23993e-07	56632/66576/433256/228033/17448/68653/17992/11946/66925/12866/12858/270166/11950/19125/11740/66841/11947/56451/22335/66541/70456/66945/70257/224904/53600/52538/233870/26457/17993/12868/17713/20463/67942/407790/19044/380836/230075/70310/56189/12759/269951/12040/20532/30057/66427/68197/68117/66359/231086/320951/14149/22238/77622/66349/27273/15356/15496/68316/26912/15495/69923/626359/100043456/23012…	72
CC	GO:0043209	myelin sheath	42/2138	215/28739	6.93449e-09	1.59262e-06	1.27741e-06	17448/11946/14828/12858/227613/11950/11740/13806/15526/11947/20916/17449/18648/22143/66945/11928/13627/18477/18102/268373/12465/13382/11757/233870/12550/78925/11677/235339/78294/14827/12314/22187/17957/68585/15512/12349/53321/227753/18823/13866/56370/118446	42
CC	GO:0098798	mitochondrial protein-containing complex	49/2138	286/28739	3.54903e-08	4.89057e-06	3.92261e-06	66576/228033/68653/17992/11946/66925/12866/66448/12858/270166/11950/11740/66841/94065/67952/11947/56451/66541/66945/70257/224904/53600/13382/68512/17993/66973/64655/12868/17713/66419/67942/407790/235339/230075/69163/12040/66119/68735/68197/68117/231086/17724/24030/66349/67308/17725/68316/69923/626359	49
CC	GO:0005840	ribosome	40/2138	236/28739	8.20363e-07	5.6523e-05	4.53359e-05	67891/218490/14694/66448/27367/94065/66475/66121/68052/67945/56040/20102/11837/20103/13629/65019/100503670/66973/66480/18148/64655/110954/17973/19989/66419/20005/68028/78294/69163/268449/67248/68735/17724/24030/23960/67308/100038991/17725/100039740/624713	40
CC	GO:0044391	ribosomal subunit	33/2138	195/28739	7.48523e-06	0.000429777	0.000344715	67891/14694/66448/27367/94065/66475/68052/67945/56040/20102/11837/20103/65019/100503670/66973/66480/18148/64655/110954/19989/66419/20005/78294/69163/268449/67248/68735/17724/24030/67308/17725/100039740/624713	33
CC	GO:0098800	inner mitochondrial membrane protein complex	26/2138	143/28739	1.8581e-05	0.000984795	0.000789882	66576/228033/17992/11946/66925/12866/12858/11950/11947/66541/66945/70257/224904/53600/17993/12868/17713/67942/407790/230075/68197/68117/66349/68316/69923/626359	26
CC	GO:0005759	mitochondrial matrix	41/2138	288/28739	4.77781e-05	0.00205744	0.00165023	17448/66448/270166/11740/66841/94065/15526/11947/56451/66121/18477/52538/13382/233870/231413/17766/66973/64655/17713/66419/11409/110821/235339/69163/545725/12040/208595/68735/231086/98238/17724/24030/234309/67308/17725/21752/380601/12372/26568/15511/233799	41
CC	GO:0005753	mitochondrial proton-transporting ATP synthase complex	6/2138	20/28739	0.00262511	0.0376812	0.0302233	228033/11946/11950/11947/70257/67942	6
CC	GO:0045259	proton-transporting ATP synthase complex	6/2138	21/28739	0.00344634	0.0415368	0.0333157	228033/11946/11950/11947/70257/67942	6
CC	GO:0005746	mitochondrial respirasome	14/2138	85/28739	0.00388143	0.0424493	0.0340477	66576/17992/66925/12866/12858/66945/17993/12868/20463/407790/230075/68197/66349/626359	14
MF	GO:0004497	monooxygenase activity	30/2113	152/28275	8.20366e-07	0.000265495	0.000213725	64385/13095/545288/100043108/83702/15369/27384/13107/226105/13112/622402/13109/106648/244209/71754/116852/74519/545123/13087/13116/18484/380997/105387/13123/13086/72082/13118/13074/13119/72054	30
MF	GO:0003735	structural constituent of ribosome	31/2113	164/28275	1.43524e-06	0.000267434	0.000215287	67891/66448/27367/94065/66475/68052/67945/56040/20102/11837/20103/65019/100503670/66973/66480/64655/110954/19989/66419/20005/68028/78294/69163/268449/67248/68735/17724/24030/67308/100038991/17725	31
MF	GO:0016614	oxidoreductase activity, acting on CH-OH group of donors	31/2113	164/28275	1.43524e-06	0.000267434	0.000215287	17448/20751/17436/16828/83702/17449/27384/622402/15112/11532/11677/56348/67103/14104/269951/74147/14381/116852/110198/241452/234309/15496/105387/15495/15357/100043456/13118/15485/53857/13119/72054	31
MF	GO:0019843	rRNA binding	19/2113	75/28275	1.79969e-06	0.000287436	0.000231388	67891/66448/27367/68052/20102/11837/20103/13629/65019/100503670/18148/19989/66419/20005/67832/268449/68735/67276/380601	19
MF	GO:0016616	oxidoreductase activity, acting on the CH-OH group of donors, NAD or NADP as acceptor	29/2113	154/28275	3.34436e-06	0.000339908	0.000273629	17448/20751/17436/16828/83702/17449/27384/622402/11532/11677/56348/67103/14104/269951/74147/14381/116852/110198/241452/234309/15496/105387/15495/15357/100043456/13118/15485/53857/13119	29
MF	GO:0035410	dihydrotestosterone 17-beta-dehydrogenase activity	6/2113	10/28275	2.79196e-05	0.00173412	0.00139598	83702/27384/622402/116852/105387/15485	6
MF	GO:0016627	oxidoreductase activity, acting on the CH-CH group of donors	15/2113	65/28275	6.99385e-05	0.00390956	0.00314723	66925/83702/66945/27384/622402/78925/102632/11409/11677/67103/19044/14104/116852/237926/105387	15
MF	GO:0016229	steroid dehydrogenase activity	12/2113	48/28275	0.000162252	0.00671842	0.00540839	83702/27384/622402/78925/56348/116852/241452/15496/105387/15495/100043456/15485	12
MF	GO:0035671	enone reductase activity	6/2113	13/28275	0.000187425	0.00698472	0.00562276	83702/27384/622402/78925/116852/105387	6
MF	GO:0033764	steroid dehydrogenase activity, acting on the CH-OH group of donors, NAD or NADP as acceptor	11/2113	44/28275	0.000301843	0.0104457	0.00840884	83702/27384/622402/56348/116852/241452/15496/105387/15495/100043456/15485	11
MF	GO:0016709	oxidoreductase activity, acting on paired donors, with incorporation or reduction of molecular oxygen, NAD(P)H as one donor, and incorporation of one atom of oxygen	14/2113	67/28275	0.00036675	0.0110456	0.00889184	64385/83702/27384/622402/106648/71754/116852/545123/13116/380997/105387/13123/13118/13119	14
MF	GO:0047020	15-hydroxyprostaglandin-D dehydrogenase (NADP+) activity	5/2113	10/28275	0.000424832	0.0110456	0.00889184	83702/27384/622402/116852/105387	5
MF	GO:0047086	ketosteroid monooxygenase activity	5/2113	10/28275	0.000424832	0.0110456	0.00889184	83702/27384/622402/116852/105387	5
MF	GO:0047115	trans-1,2-dihydrobenzene-1,2-diol dehydrogenase activity	5/2113	10/28275	0.000424832	0.0110456	0.00889184	83702/27384/622402/116852/105387	5
MF	GO:0047787	delta4-3-oxosteroid 5beta-reductase activity	5/2113	10/28275	0.000424832	0.0110456	0.00889184	83702/27384/622402/116852/105387	5
MF	GO:0016628	oxidoreductase activity, acting on the CH-CH group of donors, NAD or NADP as acceptor	9/2113	33/28275	0.000530357	0.0126157	0.0101558	83702/27384/622402/78925/11677/67103/14104/116852/105387	9
MF	GO:0004032	alditol:NADP+ 1-oxidoreductase activity	7/2113	21/28275	0.000587809	0.0131434	0.0105806	83702/27384/622402/11677/116852/110198/105387	7
MF	GO:0022804	active transmembrane transporter activity	47/2113	396/28275	0.00114503	0.0196243	0.0157977	66576/20499/11973/83704/12866/12858/11740/67952/11947/20493/11928/20501/17993/67473/19300/27421/12868/20463/76408/20541/224814/30805/20519/68197/67547/24060/20514/27416/217258/11941/330064/66237/625716/432628/216441/57738/229699/224674/56325/217316/20536/277973/59033/269346/28250/237831/67554	47
MF	GO:0045550	geranylgeranyl reductase activity	5/2113	12/28275	0.00117605	0.0196243	0.0157977	83702/27384/622402/116852/105387	5
MF	GO:0016903	oxidoreductase activity, acting on the aldehyde or oxo group of donors	13/2113	67/28275	0.00122271	0.0201027	0.0161829	209692/83702/27384/13382/622402/15112/11532/11677/56348/235339/12040/116852/105387	13
MF	GO:0031625	ubiquitin protein ligase binding	39/2113	315/28275	0.00133608	0.0216484	0.0174271	18628/14828/93765/67819/11740/15526/12301/170930/71745/22143/26554/68441/65019/21991/100503670/78294/12759/53376/22187/216869/68585/100040462/105377/12006/93739/114128/22393/20411/50873/78309/229521/18626/22433/13866/12575/15511/213539/193740/15482	39
MF	GO:0001758	retinal dehydrogenase activity	6/2113	18/28275	0.00146414	0.0227348	0.0183017	83702/27384/622402/11677/116852/105387	6
MF	GO:0047023	androsterone dehydrogenase activity	6/2113	18/28275	0.00146414	0.0227348	0.0183017	83702/27384/622402/116852/241452/105387	6
MF	GO:0044389	ubiquitin-like protein ligase binding	40/2113	332/28275	0.00194344	0.0282177	0.0227155	18628/14828/93765/67819/11740/15526/12301/170930/71745/22143/26554/68441/65019/21991/100503670/20847/78294/12759/53376/22187/216869/68585/100040462/105377/12006/93739/114128/22393/20411/50873/78309/229521/18626/22433/13866/12575/15511/213539/193740/15482	40
MF	GO:0016655	oxidoreductase activity, acting on NAD(P)H, quinone or similar compound as acceptor	9/2113	40/28275	0.00233967	0.0321549	0.025885	83702/27384/622402/17993/12972/116852/68197/234309/105387	9
MF	GO:0030246	carbohydrate binding	34/2113	277/28275	0.00300598	0.0373409	0.0300598	110095/14121/73024/69064/20219/66205/76051/14635/217664/17195/216558/231103/14381/73744/12484/232414/216551/103988/14936/14583/112407/52858/330814/74182/18484/18779/16855/20390/20256/13853/71481/246278/12483/244646	34
MF	GO:0016651	oxidoreductase activity, acting on NAD(P)H	13/2113	76/28275	0.00393755	0.0423286	0.0340749	83702/27384/266690/622402/17993/12972/116852/68197/234309/105387/18984/105446/626359	13
MF	GO:0016874	ligase activity	22/2113	162/28275	0.00469437	0.0460377	0.0370608	433256/11946/11950/70120/11947/20916/56451/26457/105148/110821/15115/74153/67789/231326/50790/74205/272396/101100/69684/60525/26568/233799	22
MF	GO:0015078	proton transmembrane transporter activity	16/2113	105/28275	0.00488087	0.0470415	0.0378688	66576/228033/11973/11946/12866/12858/11950/11740/11947/12868/20463/67942/67547/66237/57738/277973	16
BP	GO:0006631	fatty acid metabolic process	87/2124	446/28814	4.40019e-17	2.55343e-13	2.1811e-13	16592/433256/16956/12686/64385/13897/13095/545288/100043108/83702/66841/234564/52430/216190/13107/226105/56351/52538/13382/13666/104112/104158/13167/26457/170439/19300/16418/13109/102632/11409/15112/11532/67103/106648/93747/14104/384783/56794/20249/74147/382044/116852/74519/19215/58805/231326/72999/545123/11886/50790/231086/54326/67469/14870/18627/19013/13087/72361/234309/74205/27273/18484/78321/…	87
BP	GO:0005996	monosaccharide metabolic process	49/2124	273/28814	5.65747e-09	2.98457e-06	2.54938e-06	16592/18655/14121/12952/16828/16548/13806/209011/103836/19662/69064/12748/14527/76051/21991/14635/11677/102448/235339/231103/384783/14381/73744/19046/74343/56790/21786/103988/18627/19013/14583/20411/18640/68054/68401/50873/69976/27273/23960/110524/17691/67389/29858/16847/11910/269224/27211/16367/271221	49
BP	GO:0019318	hexose metabolic process	47/2124	257/28814	6.21893e-09	3.00737e-06	2.56885e-06	16592/18655/14121/12952/16828/16548/13806/209011/103836/19662/69064/12748/14527/76051/21991/14635/235339/231103/384783/14381/73744/19046/74343/56790/21786/103988/18627/19013/14583/20411/18640/68054/68401/50873/69976/27273/23960/110524/17691/67389/29858/16847/11910/269224/27211/16367/271221	47
BP	GO:0046390	ribose phosphate biosynthetic process	36/2124	172/28814	9.8475e-09	4.39577e-06	3.75481e-06	56632/18770/433256/228033/110095/231327/11946/11950/13806/18950/11947/66812/70456/18102/13382/328099/104112/11512/54369/108147/67942/235339/79059/14381/68197/50790/230103/18160/19013/98496/50873/27273/105446/432530/11513/60525	36
BP	GO:0031396	regulation of protein ubiquitination	42/2124	220/28814	1.07604e-08	4.46017e-06	3.80982e-06	671535/231872/14828/12952/93765/67819/209011/12257/77891/26554/64209/105171/268373/65019/100503670/18148/14184/53380/18570/332110/22187/56310/76273/216869/23988/72345/71890/17846/18627/22393/50873/69216/67046/13853/21929/211949/56289/15511/208836/213539/193740/67141	42
BP	GO:1903320	regulation of protein modification by small protein conjugation or removal	46/2124	254/28814	1.22951e-08	4.75658e-06	4.06301e-06	671535/231872/14828/12952/93765/67819/209011/12257/77891/26554/64209/105171/268373/65019/100503670/18148/14184/53380/66915/18570/332110/22187/56310/76273/216869/23988/72345/71890/224619/17846/229615/18627/22393/50873/69216/67046/13853/21929/13653/211949/56289/15511/208836/213539/193740/67141	46
BP	GO:0042448	progesterone metabolic process	11/2124	19/28814	1.47774e-08	5.04432e-06	4.30879e-06	83702/78925/116852/241452/13116/110524/105387/15495/13653/13074/11576	11
BP	GO:0072522	purine-containing compound biosynthetic process	36/2124	175/28814	1.5868e-08	5.11567e-06	4.36973e-06	56632/18770/433256/228033/231327/11946/11950/13806/18950/11947/66812/70456/18102/13382/328099/104112/11512/54369/108147/67942/235339/667034/79059/68197/50790/230103/18160/19013/98496/107477/50873/27273/105446/432530/11513/60525	36
BP	GO:0006164	purine nucleotide biosynthetic process	35/2124	168/28814	1.77976e-08	5.43575e-06	4.64315e-06	56632/18770/433256/228033/231327/11946/11950/13806/18950/11947/66812/70456/18102/13382/328099/104112/11512/54369/108147/67942/235339/79059/68197/50790/230103/18160/19013/98496/107477/50873/27273/105446/432530/11513/60525	35
BP	GO:0006006	glucose metabolic process	42/2124	226/28814	2.42192e-08	7.02721e-06	6.00255e-06	16592/18655/14121/12952/16828/16548/13806/209011/103836/19662/12748/14527/76051/21991/235339/231103/384783/14381/19046/74343/56790/21786/103988/18627/19013/14583/20411/18640/68054/68401/50873/27273/23960/110524/17691/67389/16847/11910/269224/27211/16367/271221	42
BP	GO:0016051	carbohydrate biosynthetic process	38/2124	199/28814	5.25336e-08	1.45168e-05	1.24e-05	18655/14121/12952/209011/103836/19662/12748/56351/21991/11677/217664/216558/384783/14381/19046/74343/56790/74185/217166/103988/14936/18627/19013/14583/20411/68054/68401/110524/17691/67389/13645/13853/16847/11910/18591/26879/269224/16367	38
BP	GO:0001676	long-chain fatty acid metabolic process	28/2124	124/28814	7.7367e-08	2.04073e-05	1.74316e-05	433256/64385/13095/545288/100043108/13107/226105/26457/170439/13109/106648/56794/74519/545123/50790/14870/13087/74205/18484/380997/13086/72082/13118/18823/17918/26568/13119/72054	28
BP	GO:1901293	nucleoside phosphate biosynthetic process	40/2124	220/28814	9.5827e-08	2.18774e-05	1.86874e-05	56632/18770/433256/228033/231327/11946/11950/13806/18950/11947/66812/70456/18102/13382/328099/104112/11512/54369/108147/67942/235339/667034/269951/79059/14381/26413/68197/50790/230103/18160/19013/98496/107477/50873/27273/105446/432530/11513/78801/60525	40
BP	GO:0033559	unsaturated fatty acid metabolic process	29/2124	133/28814	1.02687e-07	2.18774e-05	1.86874e-05	16592/64385/13095/545288/100043108/83702/13107/226105/56351/13109/67103/106648/20249/116852/74519/19215/545123/14870/13087/72361/380997/105387/20250/13086/72082/13118/234671/13119/72054	29
BP	GO:0062012	regulation of small molecule metabolic process	57/2124	371/28814	1.06172e-07	2.18774e-05	1.86874e-05	56632/16592/433256/12724/13897/14121/12952/16548/234564/13806/209011/103836/12748/14527/216190/13666/104158/13167/16418/231103/384783/382044/19046/56790/21786/68197/58805/217166/72999/50790/103988/19013/98496/14583/20411/18640/107477/68054/50873/27273/110524/56490/18984/17691/67389/68865/12398/20845/18439/16847/13653/74747/11813/269224/12286/16367/271221	57
BP	GO:0009165	nucleotide biosynthetic process	39/2124	215/28814	1.46896e-07	2.84145e-05	2.42713e-05	56632/18770/433256/228033/231327/11946/11950/13806/18950/11947/66812/70456/18102/13382/328099/104112/11512/54369/108147/67942/235339/667034/269951/79059/14381/26413/68197/50790/230103/18160/19013/98496/107477/50873/27273/105446/432530/11513/60525	39
BP	GO:0008380	RNA splicing	60/2124	404/28814	1.67473e-07	3.13498e-05	2.67786e-05	20826/231889/22608/68045/83702/20630/12748/68052/72289/66078/74255/67684/20638/231413/67302/192170/18148/59092/20643/231769/218543/56036/53609/432467/18949/12747/20901/66055/20658/12750/53317/56215/192196/83486/72397/66921/51796/67106/68272/54614/67039/224836/107701/19654/328110/67010/231386/67367/102414/21681/72000/330361/108013/68295/56706/233073/78372/102902673/71766/68280	60
BP	GO:0044282	small molecule catabolic process	52/2124	334/28814	2.47586e-07	4.48982e-05	3.83514e-05	433256/231327/110391/64385/16828/19125/16548/66841/234564/13806/52430/18950/76974/52538/13382/104158/13167/21991/17766/19300/102632/11409/15112/11532/14635/22436/56189/106648/93747/12036/384783/56794/667034/74147/12040/231086/13116/18640/23827/15356/52665/64436/76654/67528/26912/57742/93685/246277/74091/53857/16367/72054	52
BP	GO:0120254	olefinic compound metabolic process	32/2124	162/28814	2.59432e-07	4.56207e-05	3.89686e-05	12724/64385/13095/545288/100043108/83702/19662/13107/226105/78925/13109/106648/116852/74519/545123/14870/241452/13087/13116/110524/380997/105387/15495/13086/72082/13118/13653/13074/15485/11576/13119/72054	32
BP	GO:0006690	icosanoid metabolic process	29/2124	142/28814	4.48075e-07	7.64758e-05	6.53246e-05	16592/64385/13095/545288/100043108/83702/13107/226105/56351/13109/67103/224814/106648/116852/74519/19215/545123/14870/13087/72361/380997/105387/24088/13086/72082/13118/234671/13119/72054	29
BP	GO:0042180	cellular ketone metabolic process	40/2124	236/28814	6.50789e-07	0.000107901	9.21674e-05	16592/433256/12724/64385/13897/83702/234564/216190/13666/104158/13167/78925/16418/11677/106648/384783/382044/116852/58805/217166/72999/50790/14149/241452/19013/13116/234309/27273/110524/105387/15495/15357/20845/13653/13074/11813/15485/11576/16367/72054	40
BP	GO:0016042	lipid catabolic process	50/2124	329/28814	8.71916e-07	0.000140548	0.000120054	433256/16956/64385/13897/66841/234564/52430/57319/67732/50767/52538/104158/13167/19300/78925/102632/11409/104816/15112/110821/106648/93747/67758/384783/56794/74147/382044/77626/11886/231086/69836/67469/13116/216859/74182/52665/18796/67528/20660/102238433/57742/16891/68616/194908/394432/11813/53857/211429/16367/72054	50
BP	GO:0006094	gluconeogenesis	20/2124	80/28814	9.84018e-07	0.000154331	0.000131828	18655/14121/12952/209011/103836/19662/12748/21991/74343/56790/103988/18627/19013/68054/68401/110524/17691/67389/16847/11910	20
BP	GO:0010906	regulation of glucose metabolic process	27/2124	132/28814	1.06737e-06	0.000162999	0.000139231	14121/12952/16548/209011/103836/12748/14527/231103/384783/19046/56790/21786/103988/19013/14583/20411/18640/68054/50873/27273/110524/17691/67389/16847/269224/16367/271221	27
BP	GO:0006109	regulation of carbohydrate metabolic process	35/2124	198/28814	1.17196e-06	0.000174381	0.000148954	14121/12952/16548/209011/103836/12748/14527/16418/231103/384783/19046/56790/21786/58805/103988/19013/14583/20411/18640/68054/50873/27273/110524/56490/17691/67389/13645/12398/18439/16847/74747/18591/269224/16367/271221	35
BP	GO:0072330	monocarboxylic acid biosynthetic process	36/2124	208/28814	1.39272e-06	0.000197914	0.000169055	16592/18770/16956/12686/13897/16828/234564/56351/104112/104158/170439/16418/14104/20249/382044/19215/58805/217166/72999/54326/14870/18627/241452/234309/74205/27273/20250/13123/20845/57742/16891/18823/60525/17918/11813/233799	36
BP	GO:0010677	negative regulation of cellular carbohydrate metabolic process	15/2124	49/28814	1.39832e-06	0.000197914	0.000169055	14121/12952/12748/231103/103988/19013/14583/68054/50873/17691/67389/12398/16847/74747/269224	15
BP	GO:0031639	plasminogen activation	11/2124	27/28814	1.46541e-06	0.000202471	0.000172948	14161/18655/99571/13806/56505/56373/110135/67759/21825/18787/319177	11
BP	GO:0046364	monosaccharide biosynthetic process	21/2124	90/28814	1.79686e-06	0.000230228	0.000196658	18655/14121/12952/209011/103836/19662/12748/21991/14381/74343/56790/103988/18627/19013/68054/68401/110524/17691/67389/16847/11910	21
BP	GO:0019319	hexose biosynthetic process	20/2124	83/28814	1.83816e-06	0.000230228	0.000196658	18655/14121/12952/209011/103836/19662/12748/21991/74343/56790/103988/18627/19013/68054/68401/110524/17691/67389/16847/11910	20
BP	GO:0005978	glycogen biosynthetic process	14/2124	44/28814	1.86468e-06	0.000230228	0.000196658	56351/216558/384783/19046/74185/217166/103988/14936/18627/14583/20411/13853/269224/16367	14
BP	GO:0009250	glucan biosynthetic process	14/2124	44/28814	1.86468e-06	0.000230228	0.000196658	56351/216558/384783/19046/74185/217166/103988/14936/18627/14583/20411/13853/269224/16367	14
BP	GO:0046890	regulation of lipid biosynthetic process	35/2124	203/28814	2.12269e-06	0.000256624	0.000219205	56632/16592/433256/12724/13897/234564/12257/11928/104158/13167/26457/16418/382044/58805/217166/72999/11886/19013/74205/20411/68054/27273/110524/56490/227102/18984/15495/17691/20845/13653/66844/13074/11813/18591/74186	35
BP	GO:0044262	cellular carbohydrate metabolic process	45/2124	293/28814	2.25435e-06	0.00025664	0.000219219	110095/14121/12952/16548/209011/103836/12748/14527/56351/21991/14635/11677/216558/231103/384783/269951/19046/56790/21786/74185/217166/103988/14936/18627/19013/14583/20411/18640/23827/68054/50873/69976/27273/110524/64436/17691/67389/12398/13853/16847/327655/74747/269224/16367/271221	45
BP	GO:0005977	glycogen metabolic process	19/2124	77/28814	2.2555e-06	0.00025664	0.000219219	110095/16548/14527/56351/216558/384783/19046/74185/217166/103988/14936/18627/14583/20411/13853/16847/269224/16367/271221	19
BP	GO:0006073	cellular glucan metabolic process	19/2124	77/28814	2.2555e-06	0.00025664	0.000219219	110095/16548/14527/56351/216558/384783/19046/74185/217166/103988/14936/18627/14583/20411/13853/16847/269224/16367/271221	19
BP	GO:0022618	ribonucleoprotein complex assembly	30/2124	162/28814	2.4819e-06	0.000276971	0.000236584	20826/66448/27367/20630/56505/67684/11837/20103/56351/20638/100503670/16418/110954/20643/231769/68219/20901/67832/192196/83486/268449/224619/17724/328110/231386/17725/330361/108013/68295/448850	30
BP	GO:0044042	glucan metabolic process	19/2124	78/28814	2.77712e-06	0.000304068	0.000259731	110095/16548/14527/56351/216558/384783/19046/74185/217166/103988/14936/18627/14583/20411/13853/16847/269224/16367/271221	19
BP	GO:1905953	negative regulation of lipid localization	15/2124	52/28814	3.22045e-06	0.000346079	0.000295616	13897/12952/234564/12257/104158/384783/19247/382044/50790/67469/19013/18779/21825/11813/211323	15
BP	GO:0045912	negative regulation of carbohydrate metabolic process	15/2124	54/28814	5.40365e-06	0.000540644	0.000461811	14121/12952/12748/231103/103988/19013/14583/68054/50873/17691/67389/12398/16847/74747/269224	15
BP	GO:0034620	cellular response to unfolded protein	20/2124	89/28814	5.8107e-06	0.000571517	0.000488182	14828/67819/71853/56334/15526/64209/13666/109815/17973/110920/231630/18024/22393/208647/15512/22433/11910/15511/193740/15482	20
BP	GO:1903829	positive regulation of protein localization	64/2124	491/28814	6.44959e-06	0.000623783	0.000532827	14161/99571/14694/12464/19662/70456/22320/19384/268373/14061/12465/59020/13666/12550/18148/16886/66397/18245/13726/110135/384783/16328/26413/232370/68581/105844/68585/74117/17846/50790/103988/16500/74205/20411/70796/69981/18640/17762/50873/319675/225372/21752/229521/24088/14725/12009/20660/237611/67389/22433/13645/28240/18439/20296/13866/16847/17918/57785/238276/17929/211323/15482/245049/240641	64
BP	GO:0052695	cellular glucuronidation	7/2124	12/28814	6.66188e-06	0.000626501	0.000535149	71773/72094/394433/613123/394432/394434/22236	7
BP	GO:0019216	regulation of lipid metabolic process	53/2124	382/28814	6.69362e-06	0.000626501	0.000535149	56632/16592/433256/12724/13897/234564/12257/216190/11928/14061/13666/104158/13167/26457/16418/14184/67758/384783/20249/382044/56310/18048/58805/217166/72999/11886/50790/67469/19013/74205/20411/68054/27273/110524/56490/227102/18984/20660/15495/17691/68865/20845/13653/66844/13074/381549/100042493/11813/18591/74186/16367/271221/12478	53
BP	GO:0071826	ribonucleoprotein complex subunit organization	30/2124	170/28814	6.82924e-06	0.000627733	0.000536201	20826/66448/27367/20630/56505/67684/11837/20103/56351/20638/100503670/16418/110954/20643/231769/68219/20901/67832/192196/83486/268449/224619/17724/328110/231386/17725/330361/108013/68295/448850	30
BP	GO:0006397	mRNA processing	62/2124	472/28814	6.99111e-06	0.000627733	0.000536201	20826/52670/231889/22608/83702/54194/20630/54196/72289/66078/74255/67684/20638/231413/68991/67302/192170/18148/59092/20643/231769/218543/68219/53609/18949/20901/66055/20658/83701/72587/53317/56215/192196/83486/66921/51796/103135/224902/67471/68272/54614/67039/224836/107701/19654/328110/67010/231386/67367/21681/12877/72000/330361/108013/380601/68295/233073/78372/102902673/71766/105859/68280	62
BP	GO:0019395	fatty acid oxidation	23/2124	113/28814	7.11391e-06	0.000627733	0.000536201	433256/66841/52430/216190/52538/13167/19300/102632/11409/15112/11532/93747/384783/56794/74147/231086/19013/27273/52665/18984/53857/16367/72054	23
BP	GO:0034440	lipid oxidation	24/2124	121/28814	7.24423e-06	0.000627733	0.000536201	433256/66841/52430/216190/666704/52538/13167/19300/102632/11409/15112/11532/93747/384783/56794/74147/231086/19013/27273/52665/18984/53857/16367/72054	24
BP	GO:0007098	centrosome cycle	25/2124	129/28814	7.24765e-06	0.000627733	0.000536201	216848/382073/216846/20501/18148/18286/68942/76959/67028/16328/99100/212514/70012/12190/319675/12009/233064/14159/246102/213582/71276/209334/17245/207792/57434	25
BP	GO:0072329	monocarboxylic acid catabolic process	24/2124	122/28814	8.39472e-06	0.00071639	0.000611931	433256/64385/66841/234564/52430/52538/104158/13167/19300/102632/11409/15112/106648/93747/384783/56794/74147/231086/52665/67528/57742/53857/16367/72054	24
BP	GO:0006820	anion transport	64/2124	498/28814	1.01882e-05	0.000856843	0.000731904	20499/12724/83704/13897/11740/234564/12257/22335/625098/20493/70456/20501/59020/104158/26457/67473/27421/76408/224814/20519/20532/382044/110172/14628/67547/50790/69836/18627/24060/72401/14276/20514/27416/68294/18779/14725/382014/12722/330064/54393/12349/26399/11833/625716/18212/13853/18439/216441/83885/229699/224674/14409/217316/20536/59033/28250/14402/16513/14404/12286/68039/69454/237831/67554	64
BP	GO:0010675	regulation of cellular carbohydrate metabolic process	29/2124	165/28814	1.04559e-05	0.00086679	0.0007404	14121/12952/16548/209011/103836/12748/14527/231103/384783/19046/56790/21786/103988/19013/14583/20411/18640/68054/50873/27273/110524/17691/67389/12398/16847/74747/269224/16367/271221	29
BP	GO:0035966	response to topologically incorrect protein	26/2124	140/28814	1.07196e-05	0.000874043	0.000746596	27362/14828/67819/71853/56334/15526/26554/64209/13666/109815/17973/110920/12759/74840/231630/18024/22393/208647/64136/15512/21825/22433/11910/15511/193740/15482	26
BP	GO:0008207	C21-steroid hormone metabolic process	13/2124	44/28814	1.08446e-05	0.000874043	0.000746596	12724/83702/78925/116852/241452/13116/110524/15496/105387/15495/13653/13074/11576	13
BP	GO:0061077	chaperone-mediated protein folding	16/2124	64/28814	1.17004e-05	0.000930098	0.000794477	14828/12464/15526/56351/12465/110920/12759/68833/12304/64136/15512/14229/217012/15511/193740/15482	16
BP	GO:0046395	carboxylic acid catabolic process	35/2124	219/28814	1.20564e-05	0.000930725	0.000795012	433256/231327/110391/64385/19125/66841/234564/52430/52538/13382/104158/13167/19300/102632/11409/15112/56189/106648/93747/12036/384783/56794/74147/12040/231086/15356/52665/67528/26912/57742/246277/74091/53857/16367/72054	35
BP	GO:0009062	fatty acid catabolic process	21/2124	101/28814	1.24339e-05	0.000930725	0.000795012	433256/66841/234564/52430/52538/104158/13167/19300/102632/11409/15112/93747/384783/56794/74147/231086/52665/67528/57742/53857/16367	21
BP	GO:0035967	cellular response to topologically incorrect protein	22/2124	109/28814	1.28452e-05	0.000930725	0.000795012	14828/67819/71853/56334/15526/26554/64209/13666/109815/17973/110920/231630/18024/22393/208647/64136/15512/22433/11910/15511/193740/15482	22
BP	GO:0031398	positive regulation of protein ubiquitination	24/2124	125/28814	1.29111e-05	0.000930725	0.000795012	231872/14828/12952/93765/67819/77891/26554/105171/18148/14184/53380/18570/332110/22187/76273/23988/72345/17846/22393/50873/67046/211949/56289/208836	24
BP	GO:0046486	glycerolipid metabolic process	52/2124	381/28814	1.29561e-05	0.000930725	0.000795012	16592/433256/16956/18618/50767/104158/13167/26457/70310/72084/30805/67758/68671/20249/19247/12651/77626/55979/72999/22038/13139/50790/320951/67469/56442/74205/171504/23827/52858/68054/380921/74182/18701/110524/18796/231510/64436/18707/215456/78928/20660/56077/17691/102238433/77799/16891/68616/233011/11813/18591/53897/211429	52
BP	GO:0140694	non-membrane-bounded organelle assembly	52/2124	381/28814	1.29561e-05	0.000930725	0.000795012	66448/27367/16581/66475/216846/11837/20103/11848/100503670/18148/16418/110954/68942/76959/259279/332110/67028/67832/66164/72587/226562/268449/68680/224619/99100/17724/212514/17996/320394/319675/668880/16800/78321/17725/328580/54204/233064/12457/227753/16319/246102/50874/12372/213582/71276/415115/15511/17245/193740/67141/17865/52570	52
BP	GO:0006888	endoplasmic reticulum to Golgi vesicle-mediated transport	23/2124	117/28814	1.29913e-05	0.000930725	0.000795012	77254/56334/223649/56041/26554/50797/89867/66397/18570/21787/332110/70349/67180/27054/68581/66111/12282/69608/20333/60409/208647/20660/57785	23
BP	GO:1905952	regulation of lipid localization	29/2124	167/28814	1.32742e-05	0.000933382	0.000797282	433256/16956/13897/12952/11520/234564/12257/104158/13167/13109/66397/384783/19247/382044/68680/50790/67469/19013/69981/18779/21825/108138/26399/68865/18439/16891/11813/211323/14566	29
BP	GO:0006063	uronic acid metabolic process	7/2124	13/28814	1.3511e-05	0.000933382	0.000797282	71773/72094/394433/613123/394432/394434/22236	7
BP	GO:0019585	glucuronate metabolic process	7/2124	13/28814	1.3511e-05	0.000933382	0.000797282	71773/72094/394433/613123/394432/394434/22236	7
BP	GO:0016054	organic acid catabolic process	35/2124	221/28814	1.47393e-05	0.000972584	0.000830768	433256/231327/110391/64385/19125/66841/234564/52430/52538/13382/104158/13167/19300/102632/11409/15112/56189/106648/93747/12036/384783/56794/74147/12040/231086/15356/52665/67528/26912/57742/246277/74091/53857/16367/72054	35
BP	GO:0006986	response to unfolded protein	23/2124	118/28814	1.50232e-05	0.000972584	0.000830768	27362/14828/67819/71853/56334/15526/64209/13666/109815/17973/110920/74840/231630/18024/22393/208647/15512/21825/22433/11910/15511/193740/15482	23
BP	GO:0006112	energy reserve metabolic process	19/2124	87/28814	1.52516e-05	0.000972584	0.000830768	110095/16548/14527/56351/216558/384783/19046/74185/217166/103988/14936/18627/14583/20411/13853/16847/269224/16367/271221	19
BP	GO:0009205	purine ribonucleoside triphosphate metabolic process	19/2124	87/28814	1.52516e-05	0.000972584	0.000830768	56632/18770/228033/11946/11950/13806/18950/11947/19384/18102/11848/54369/67942/79059/68197/19013/98496/50873/93685	19
BP	GO:0006165	nucleoside diphosphate phosphorylation	21/2124	104/28814	1.99015e-05	0.00125531	0.00107227	18770/18655/209692/14121/16548/13806/18648/18102/21991/16418/13808/14635/58805/103988/19013/18640/56490/12398/18439/78801/74747	21
BP	GO:0043484	regulation of RNA splicing	28/2124	163/28814	2.27937e-05	0.00142228	0.00121489	83702/12748/68052/72289/231413/192170/18148/59092/231769/56036/432467/12747/20658/12750/56215/83486/72397/51796/67039/107701/67010/231386/102414/72000/108013/56706/71766/68280	28
BP	GO:0006869	lipid transport	52/2124	390/28814	2.47231e-05	0.00152626	0.00130371	16592/433256/13897/12952/11520/234564/12257/19662/20493/216892/207798/55938/104158/13167/26457/19300/13109/66397/76408/224814/70310/384783/231287/19247/382044/22038/50790/69836/74205/171504/52857/69981/217258/18779/21825/108138/26399/11833/68865/625716/432628/20845/18439/219149/16891/11813/22359/211323/28250/68039/14566/71720	52
BP	GO:0006096	glycolytic process	19/2124	90/28814	2.53412e-05	0.00154795	0.00132223	18770/18655/209692/14121/16548/13806/18648/21991/16418/13808/14635/58805/103988/19013/18640/56490/12398/18439/74747	19
BP	GO:1903322	positive regulation of protein modification by small protein conjugation or removal	26/2124	147/28814	2.61516e-05	0.00158081	0.00135031	231872/14828/12952/93765/67819/77891/26554/105171/18148/14184/53380/18570/332110/22187/76273/23988/72345/224619/17846/229615/22393/50873/67046/211949/56289/208836	26
BP	GO:0031647	regulation of protein stability	44/2124	313/28814	2.82901e-05	0.00169245	0.00144567	18628/67819/12464/13036/67702/26554/71687/233752/56351/12465/65019/19035/100503670/18148/79263/260302/217031/12759/231130/233812/53376/68833/16784/68585/23988/16783/217166/17846/30957/12539/12367/22393/50873/21848/21752/72344/18645/22433/227753/56289/15511/213539/193740/407786	44
BP	GO:0006757	ATP generation from ADP	19/2124	91/28814	2.98369e-05	0.00174753	0.00149271	18770/18655/209692/14121/16548/13806/18648/21991/16418/13808/14635/58805/103988/19013/18640/56490/12398/18439/74747	19
BP	GO:0009199	ribonucleoside triphosphate metabolic process	19/2124	91/28814	2.98369e-05	0.00174753	0.00149271	56632/18770/228033/11946/11950/13806/18950/11947/19384/18102/11848/54369/67942/79059/68197/19013/98496/50873/93685	19
BP	GO:0015711	organic anion transport	48/2124	353/28814	3.01142e-05	0.00174753	0.00149271	13897/11740/234564/625098/20493/70456/20501/104158/26457/67473/27421/76408/224814/20519/20532/382044/110172/67547/50790/69836/18627/24060/72401/14276/20514/27416/68294/18779/14725/330064/54393/26399/11833/625716/18212/13853/18439/83885/229699/217316/20536/59033/28250/16513/12286/68039/237831/67554	48
BP	GO:0046939	nucleotide phosphorylation	21/2124	107/28814	3.11762e-05	0.00179124	0.00153006	18770/18655/209692/14121/16548/13806/18648/18102/21991/16418/13808/14635/58805/103988/19013/18640/56490/12398/18439/78801/74747	21
BP	GO:0009206	purine ribonucleoside triphosphate biosynthetic process	16/2124	69/28814	3.2234e-05	0.00183386	0.00156646	56632/18770/228033/11946/11950/13806/18950/11947/18102/54369/67942/79059/68197/19013/98496/50873	16
BP	GO:0016053	organic acid biosynthetic process	42/2124	296/28814	3.40903e-05	0.00192064	0.00164058	16592/18770/16956/12686/13897/16828/234564/100678/56351/104112/104158/170439/16418/12036/14104/20249/382044/19215/58805/217166/72999/54326/14870/18627/241452/234309/74205/27273/20250/13123/20845/107272/57742/16891/13118/18823/60525/17918/246277/11813/233799/13119	42
BP	GO:0006457	protein folding	28/2124	167/28814	3.58874e-05	0.00200245	0.00171046	14828/12464/270166/15526/268373/56351/12465/19035/17713/110920/12759/14827/67475/67838/93684/68833/12304/72599/12539/22327/64136/15512/14229/217012/114602/15511/193740/15482	28
BP	GO:0045834	positive regulation of lipid metabolic process	30/2124	185/28814	3.6987e-05	0.00204415	0.00174609	56632/433256/13897/234564/14061/104158/13167/26457/14184/67758/384783/20249/382044/18048/58805/217166/67469/19013/74205/20411/56490/18984/20845/13074/100042493/11813/18591/74186/16367/12478	30
BP	GO:0009145	purine nucleoside triphosphate biosynthetic process	16/2124	70/28814	3.89493e-05	0.00213229	0.00182137	56632/18770/228033/11946/11950/13806/18950/11947/18102/54369/67942/79059/68197/19013/98496/50873	16
BP	GO:1904951	positive regulation of establishment of protein localization	46/2124	337/28814	3.9656e-05	0.00215069	0.00183709	14161/99571/14694/12464/19662/70456/22320/19384/268373/12465/59020/12550/66397/18245/13726/110135/384783/26413/68581/74117/17846/50790/103988/16500/74205/69981/18640/50873/319675/225372/24088/14725/12009/20660/67389/22433/28240/18439/20296/13866/16847/238276/17929/15482/245049/240641	46
BP	GO:0043255	regulation of carbohydrate biosynthetic process	21/2124	109/28814	4.15796e-05	0.00223413	0.00190837	14121/12952/209011/103836/12748/384783/19046/56790/103988/19013/14583/20411/68054/110524/17691/67389/13645/16847/18591/269224/16367	21
BP	GO:0046942	carboxylic acid transport	41/2124	289/28814	4.21591e-05	0.00224449	0.00191721	13897/234564/625098/20493/70456/20501/104158/26457/67473/27421/76408/224814/20519/20532/382044/50790/69836/18627/72401/14276/20514/27416/18779/14725/330064/54393/26399/11833/625716/18212/13853/18439/83885/229699/217316/28250/16513/12286/68039/237831/67554	41
BP	GO:0019369	arachidonic acid metabolic process	17/2124	78/28814	4.33315e-05	0.00226534	0.00193502	64385/13095/545288/100043108/13107/226105/13109/106648/74519/545123/13087/380997/13086/72082/13118/13119/72054	17
BP	GO:0006694	steroid biosynthetic process	28/2124	169/28814	4.47081e-05	0.00231644	0.00197867	12724/13897/83702/234564/12257/11928/104158/78925/56348/235293/244209/382044/14381/116852/217166/72999/11886/110524/15496/192156/18984/15495/13123/15357/20845/13653/13074/15485	28
BP	GO:0031023	microtubule organizing center organization	25/2124	143/28814	4.52673e-05	0.00232466	0.00198569	216848/382073/216846/20501/18148/18286/68942/76959/67028/16328/99100/212514/70012/12190/319675/12009/233064/14159/246102/213582/71276/209334/17245/207792/57434	25
BP	GO:0044242	cellular lipid catabolic process	34/2124	224/28814	4.73068e-05	0.00239438	0.00204525	433256/16956/66841/234564/52430/57319/52538/104158/13167/19300/102632/11409/15112/93747/67758/384783/56794/74147/77626/11886/231086/67469/74182/52665/67528/20660/102238433/57742/16891/68616/11813/53857/211429/16367	34
BP	GO:1901652	response to peptide	54/2124	420/28814	4.78031e-05	0.00239438	0.00204525	18770/16956/22608/12952/20714/16548/12301/19662/20703/14590/14527/216190/56041/65019/11512/26457/75747/16418/209039/17973/16453/76959/20847/384783/19247/72999/51788/103988/18024/19013/98496/20411/107607/68054/68192/21853/12095/12877/27273/16800/16401/20660/12349/67389/22433/21929/20704/13653/17918/16625/69816/332579/12286/16367	54
BP	GO:0005976	polysaccharide metabolic process	21/2124	110/28814	4.78629e-05	0.00239438	0.00204525	110095/16548/14527/56351/216558/384783/19046/74185/217166/103988/14936/18627/14583/20411/13645/13853/16847/18591/269224/16367/271221	21
BP	GO:0009144	purine nucleoside triphosphate metabolic process	19/2124	95/28814	5.57711e-05	0.0027165	0.00232039	56632/18770/228033/11946/11950/13806/18950/11947/19384/18102/11848/54369/67942/79059/68197/19013/98496/50873/93685	19
BP	GO:0000271	polysaccharide biosynthetic process	16/2124	72/28814	5.61743e-05	0.0027165	0.00232039	56351/216558/384783/19046/74185/217166/103988/14936/18627/14583/20411/13645/13853/18591/269224/16367	16
BP	GO:0009201	ribonucleoside triphosphate biosynthetic process	16/2124	72/28814	5.61743e-05	0.0027165	0.00232039	56632/18770/228033/11946/11950/13806/18950/11947/18102/54369/67942/79059/68197/19013/98496/50873	16
BP	GO:0032922	circadian regulation of gene expression	16/2124	72/28814	5.61743e-05	0.0027165	0.00232039	18628/12952/53376/229599/19046/18143/217166/18627/11865/214162/19013/14583/18626/12457/79362/13653	16
BP	GO:0042886	amide transport	47/2124	353/28814	6.13351e-05	0.00294155	0.00251263	14161/99571/19662/70456/20501/266690/26457/320790/110135/384783/19247/27060/74150/217166/277978/50790/103988/18627/11865/16500/14276/27416/18640/50873/110385/11799/54615/380752/56708/14725/280287/330064/54393/12349/67389/28240/15357/57738/16847/56325/17918/269224/60510/27211/16367/245049/20907	47
BP	GO:0046394	carboxylic acid biosynthetic process	41/2124	295/28814	6.75256e-05	0.00318578	0.00272125	16592/18770/16956/12686/13897/16828/234564/100678/56351/104112/104158/170439/16418/12036/14104/20249/382044/19215/58805/217166/72999/54326/14870/18627/241452/234309/74205/27273/20250/13123/20845/107272/57742/16891/13118/18823/60525/17918/11813/233799/13119	41
BP	GO:0048193	Golgi vesicle transport	39/2124	276/28814	6.98729e-05	0.00326994	0.00279314	77254/11843/14694/56334/223649/56041/26554/53612/50797/89867/66397/18570/21787/260302/332110/70349/67180/27054/68581/70028/16783/66111/17846/12282/93739/69608/74205/11777/20333/76895/66251/60409/55988/208647/217517/67378/20660/17918/57785	39
BP	GO:0043467	regulation of generation of precursor metabolites and energy	25/2124	147/28814	7.22822e-05	0.00335563	0.00286633	56632/17992/12866/14121/16548/14527/11848/16418/20463/384783/19046/58805/103988/19013/14583/20411/23960/56490/12398/18439/17918/74747/269224/16367/271221	25
BP	GO:0009132	nucleoside diphosphate metabolic process	23/2124	130/28814	7.41571e-05	0.00340353	0.00290725	18770/18655/209692/14121/16548/13806/18648/18102/21991/16418/13808/14635/58805/103988/19013/18640/56490/67528/12398/18439/78801/93685/74747	23
BP	GO:0051656	establishment of organelle localization	54/2124	427/28814	7.4487e-05	0.00340353	0.00290725	56632/67842/22320/26554/19384/233752/89867/18148/16886/16418/68942/66397/76959/18570/380732/332110/67028/381269/234686/76205/68581/22187/27060/19215/16783/74117/212514/17921/12190/11777/26412/76895/17762/66251/50873/16800/11799/16572/380752/229521/67095/28040/16401/54204/14159/16319/17918/54418/16797/212073/110033/12794/70450/245049	54
BP	GO:0016050	vesicle organization	40/2124	287/28814	7.73145e-05	0.00350513	0.00299403	235633/14809/231717/22320/56041/26554/53612/89867/68942/66397/76959/18570/24136/332110/54137/228960/67180/27054/68581/66241/170833/17921/69608/114128/20333/13852/66251/50873/19073/229521/217517/382018/22317/235627/18439/56216/60510/67141/20907/271221	40
BP	GO:0010876	lipid localization	56/2124	449/28814	8.08458e-05	0.00363681	0.00310651	16592/433256/16956/13897/12952/11520/234564/12257/19662/20493/216892/207798/55938/104158/13167/26457/19300/13109/66397/76408/224814/70310/384783/231287/19247/382044/68680/22038/50790/69836/67469/19013/74205/171504/52857/69981/217258/18779/21825/108138/26399/11833/68865/625716/432628/20845/18439/219149/16891/11813/22359/211323/28250/68039/14566/71720	56
BP	GO:0009142	nucleoside triphosphate biosynthetic process	17/2124	82/28814	8.44667e-05	0.00377046	0.00322068	56632/18770/228033/11946/11950/13806/18950/11947/18102/54369/67942/79059/68197/19013/98496/50873/78801	17
BP	GO:0044264	cellular polysaccharide metabolic process	19/2124	98/28814	8.6753e-05	0.00380869	0.00325333	110095/16548/14527/56351/216558/384783/19046/74185/217166/103988/14936/18627/14583/20411/13853/16847/269224/16367/271221	19
BP	GO:0006790	sulfur compound metabolic process	44/2124	328/28814	8.69152e-05	0.00380869	0.00325333	433256/14864/75541/30926/18618/68250/15526/20916/56451/70456/52538/13382/13666/104112/104158/69049/100043497/56748/22436/235339/14104/22021/72199/69046/74147/14381/68396/50790/14870/18024/74205/27273/15356/76826/192156/67528/93674/56318/60525/26568/246277/233799/12286/69454	44
BP	GO:0000027	ribosomal large subunit assembly	9/2124	27/28814	8.7292e-05	0.00380869	0.00325333	66448/27367/11837/100503670/110954/67832/268449/224619/17725	9
BP	GO:0032881	regulation of polysaccharide metabolic process	12/2124	46/28814	9.14366e-05	0.00391839	0.00334703	16548/14527/384783/19046/103988/14583/20411/13645/18591/269224/16367/271221	12
BP	GO:0009141	nucleoside triphosphate metabolic process	21/2124	115/28814	9.38082e-05	0.00391839	0.00334703	56632/18770/228033/11946/11950/13806/18950/11947/57319/19384/18102/11848/54369/67942/79059/68197/19013/98496/50873/78801/93685	21
BP	GO:0034637	cellular carbohydrate biosynthetic process	16/2124	75/28814	9.45329e-05	0.00391839	0.00334703	14121/56351/11677/216558/384783/19046/74185/217166/103988/14936/18627/14583/20411/13853/269224/16367	16
BP	GO:0051298	centrosome duplication	16/2124	75/28814	9.45329e-05	0.00391839	0.00334703	382073/216846/18148/68942/76959/67028/99100/212514/12190/319675/12009/233064/246102/71276/209334/17245	16
BP	GO:0070972	protein localization to endoplasmic reticulum	16/2124	75/28814	9.45329e-05	0.00391839	0.00334703	218490/14828/20813/14809/69019/64209/66212/89867/100101806/24067/66624/665155/68585/72999/93739/14276	16
BP	GO:0015833	peptide transport	43/2124	320/28814	9.99208e-05	0.00396967	0.00339083	14161/99571/19662/70456/20501/266690/320790/110135/384783/19247/27060/74150/217166/277978/50790/103988/18627/11865/16500/27416/18640/50873/110385/11799/54615/380752/56708/280287/54393/12349/67389/28240/15357/57738/16847/56325/17918/269224/60510/27211/16367/245049/20907	43
BP	GO:0046031	ADP metabolic process	19/2124	99/28814	0.000100028	0.00396967	0.00339083	18770/18655/209692/14121/16548/13806/18648/21991/16418/13808/14635/58805/103988/19013/18640/56490/12398/18439/74747	19
BP	GO:1903321	negative regulation of protein modification by small protein conjugation or removal	19/2124	99/28814	0.000100028	0.00396967	0.00339083	671535/12952/209011/12257/268373/65019/100503670/66915/56310/216869/71890/229615/18627/69216/21929/15511/213539/193740/67141	19
BP	GO:0008654	phospholipid biosynthetic process	33/2124	223/28814	0.000100222	0.00396967	0.00339083	56632/16592/433256/18618/26457/70310/72084/68671/12651/68680/55979/22038/13139/320951/67469/56442/74205/23827/52858/217258/380921/18701/110524/227102/231510/18707/192156/215456/78928/56077/77799/233011/18591	33
BP	GO:0090087	regulation of peptide transport	35/2124	242/28814	0.000100437	0.00396967	0.00339083	14161/99571/19662/70456/20501/320790/110135/384783/19247/27060/74150/217166/50790/103988/18627/11865/16500/18640/50873/110385/11799/54615/380752/56708/280287/54393/12349/67389/28240/15357/16847/269224/60510/16367/245049	35
BP	GO:0015718	monocarboxylic acid transport	22/2124	124/28814	0.000100867	0.00396967	0.00339083	13897/234564/20493/70456/20501/104158/26457/76408/20519/382044/50790/69836/18779/330064/26399/11833/625716/18439/229699/217316/28250/68039	22
BP	GO:0000375	RNA splicing, via transesterification reactions	39/2124	281/28814	0.000103295	0.00396967	0.00339083	20826/231889/83702/20630/72289/74255/67684/20638/192170/18148/59092/20643/231769/20901/66055/20658/53317/56215/192196/83486/51796/54614/67039/224836/107701/19654/328110/67010/231386/67367/72000/330361/108013/68295/233073/78372/102902673/71766/68280	39
BP	GO:0000377	RNA splicing, via transesterification reactions with bulged adenosine as nucleophile	39/2124	281/28814	0.000103295	0.00396967	0.00339083	20826/231889/83702/20630/72289/74255/67684/20638/192170/18148/59092/20643/231769/20901/66055/20658/53317/56215/192196/83486/51796/54614/67039/224836/107701/19654/328110/67010/231386/67367/72000/330361/108013/68295/233073/78372/102902673/71766/68280	39
BP	GO:0000398	mRNA splicing, via spliceosome	39/2124	281/28814	0.000103295	0.00396967	0.00339083	20826/231889/83702/20630/72289/74255/67684/20638/192170/18148/59092/20643/231769/20901/66055/20658/53317/56215/192196/83486/51796/54614/67039/224836/107701/19654/328110/67010/231386/67367/72000/330361/108013/68295/233073/78372/102902673/71766/68280	39
BP	GO:0140014	mitotic nuclear division	39/2124	281/28814	0.000103295	0.00396967	0.00339083	16581/54194/209011/77891/26554/19384/74549/11848/14184/54369/68942/12537/76959/56399/78658/67028/105377/21802/78267/212514/70012/78309/11799/56739/66591/13645/16319/77744/213582/14841/15511/209334/18591/110033/193740/67141/17865/240641/54392	39
BP	GO:0051222	positive regulation of protein transport	43/2124	321/28814	0.000107304	0.00409662	0.00349928	14161/99571/14694/19662/70456/22320/19384/268373/59020/12550/66397/18245/13726/110135/384783/26413/68581/74117/17846/50790/103988/16500/74205/69981/18640/50873/225372/24088/14725/12009/20660/67389/22433/28240/18439/20296/13866/16847/238276/17929/15482/245049/240641	43
BP	GO:0000280	nuclear division	55/2124	445/28814	0.000118314	0.00448742	0.00383309	16581/54194/209011/77891/26554/19384/23997/14087/74549/11848/14184/54369/68942/12537/76959/56399/213389/78658/332110/67028/22187/74117/105377/21802/78267/212514/70012/12190/78309/76850/12877/11799/72634/15512/56739/66591/54204/13645/16319/77744/213582/54418/14841/17687/15511/209334/18591/74377/110033/76421/193740/67141/17865/240641/54392	55
BP	GO:0030258	lipid modification	32/2124	216/28814	0.000123981	0.00467183	0.00399062	433256/66841/52430/216190/666704/52538/235044/13167/19300/102632/11409/15112/11532/93747/384783/56794/20249/74147/13139/231086/19013/380921/27273/110524/52665/64436/18984/56077/69923/53857/16367/72054	32
BP	GO:2001233	regulation of apoptotic signaling pathway	51/2124	406/28814	0.000137498	0.00514774	0.00439713	14161/433256/99571/14694/11740/13806/13036/64294/64209/268373/52538/13666/109815/53380/17973/79263/16453/12537/19367/110135/12759/14827/17248/22187/216869/60599/22038/224619/22361/12282/14870/18024/66143/22393/11835/50873/21752/27279/21825/22433/21929/171543/11910/17537/15511/216439/18787/211323/237877/79202/193740	51
BP	GO:0006633	fatty acid biosynthetic process	25/2124	153/28814	0.000140035	0.00520911	0.00444955	16592/16956/12686/56351/104112/170439/16418/14104/20249/19215/58805/72999/54326/14870/234309/74205/27273/20250/57742/16891/18823/60525/17918/11813/233799	25
BP	GO:0006111	regulation of gluconeogenesis	13/2124	55/28814	0.000141255	0.00522105	0.00445975	14121/12952/209011/103836/12748/56790/103988/19013/68054/110524/17691/67389/16847	13
BP	GO:0042908	xenobiotic transport	10/2124	35/28814	0.000153743	0.00556338	0.00475216	67473/27421/76408/30805/20519/27416/69981/217258/12737/57738	10
BP	GO:0006654	phosphatidic acid biosynthetic process	8/2124	23/28814	0.000154352	0.00556338	0.00475216	26457/55979/13139/67469/380921/110524/215456/56077	8
BP	GO:1902410	mitotic cytokinetic process	8/2124	23/28814	0.000154352	0.00556338	0.00475216	216846/11848/68942/76959/67028/78267/13852/240641	8
BP	GO:0006644	phospholipid metabolic process	47/2124	367/28814	0.000156819	0.0056174	0.00479831	56632/16592/433256/18618/57319/50767/235044/13167/26457/104816/70310/72084/68671/12651/68680/77626/55979/22038/13139/69836/320951/67469/56442/74205/23827/52858/217258/380921/74182/18701/110524/227102/18796/231510/64436/18707/192156/215456/78928/56077/102238433/77799/68616/233011/11813/18591/211429	47
BP	GO:0006487	protein N-linked glycosylation	14/2124	63/28814	0.000160958	0.0057303	0.00489475	66357/20014/74498/16430/103963/66789/217664/57377/80286/67547/380959/20440/14583/29858	14
BP	GO:0009135	purine nucleoside diphosphate metabolic process	19/2124	103/28814	0.000172777	0.00607164	0.00518631	18770/18655/209692/14121/16548/13806/18648/21991/16418/13808/14635/58805/103988/19013/18640/56490/12398/18439/74747	19
BP	GO:0009179	purine ribonucleoside diphosphate metabolic process	19/2124	103/28814	0.000172777	0.00607164	0.00518631	18770/18655/209692/14121/16548/13806/18648/21991/16418/13808/14635/58805/103988/19013/18640/56490/12398/18439/74747	19
BP	GO:0042273	ribosomal large subunit biogenesis	15/2124	71/28814	0.000173685	0.00607164	0.00518631	20826/66448/27367/11837/100503670/18148/16418/110954/19989/67832/66164/268449/224619/17725/448850	15
BP	GO:0098656	anion transmembrane transport	30/2124	202/28814	0.000189848	0.00656062	0.00560399	20499/83704/11740/22335/70456/20501/26457/67473/76408/20532/110172/67547/18627/24060/72401/14276/20514/27416/14725/330064/13853/83885/224674/14409/59033/14402/16513/14404/237831/67554	30
BP	GO:0006639	acylglycerol metabolic process	24/2124	147/28814	0.000190904	0.00656062	0.00560399	433256/16956/104158/13167/26457/30805/67758/20249/19247/72999/13139/50790/67469/171504/68054/380921/110524/231510/215456/20660/56077/17691/16891/11813	24
BP	GO:0033692	cellular polysaccharide biosynthetic process	14/2124	64/28814	0.000192195	0.00656062	0.00560399	56351/216558/384783/19046/74185/217166/103988/14936/18627/14583/20411/13853/269224/16367	14
BP	GO:0050435	amyloid-beta metabolic process	14/2124	64/28814	0.000192195	0.00656062	0.00560399	75541/69049/100043497/260302/12759/68581/68585/23988/68396/12367/382018/20660/93674/18212	14
BP	GO:0019373	epoxygenase P450 pathway	10/2124	36/28814	0.0001989	0.00674982	0.0057656	13095/545288/100043108/13107/226105/13109/74519/13087/13086/72082	10
BP	GO:1901214	regulation of neuron death	49/2124	392/28814	0.000206716	0.00694193	0.0059297	14694/231872/14809/223649/11757/66922/11848/18148/14184/11603/12759/14381/22187/26404/216869/23988/12282/19013/170719/16500/12367/22393/17762/112407/50873/14062/11799/21752/56708/20660/108138/114774/240057/93706/28240/18212/20845/20296/12227/13653/18742/14281/11501/74747/216439/14402/17865/12286/57434	49
BP	GO:0019748	secondary metabolic process	13/2124	57/28814	0.000207516	0.00694193	0.0059297	83702/11677/24136/13190/116852/18024/13087/234309/18484/105387/13086/17918/394432	13
BP	GO:0031397	negative regulation of protein ubiquitination	17/2124	88/28814	0.000209651	0.00694193	0.0059297	671535/12952/209011/12257/268373/65019/100503670/56310/216869/71890/18627/69216/21929/15511/213539/193740/67141	17
BP	GO:0015849	organic acid transport	42/2124	321/28814	0.000215071	0.00694193	0.0059297	16592/433256/11520/625098/20493/70456/20501/26457/67473/19300/76408/30805/384783/20532/50790/69836/18627/72401/74205/14276/20514/27416/18779/14725/21825/330064/54393/26399/11833/625716/18212/13853/18439/83885/94281/28250/16513/12286/68039/237831/67554/224022	42
BP	GO:0046879	hormone secretion	47/2124	372/28814	0.000215152	0.00694193	0.0059297	14161/99571/12952/12257/19662/70456/22320/20501/266690/13109/320790/110135/384783/19247/27060/217166/277978/50790/103988/18627/11865/16500/18640/50873/110385/11799/54615/380752/56708/14725/280287/54393/21386/67389/28240/15357/16847/17918/211323/269224/60510/27211/16367/68039/245049/20907/14566	47
BP	GO:0016226	iron-sulfur cluster assembly	8/2124	24/28814	0.000216618	0.00694193	0.0059297	30926/68250/15526/56748/22436/72199/69046/76826	8
BP	GO:0031163	metallo-sulfur cluster assembly	8/2124	24/28814	0.000216618	0.00694193	0.0059297	30926/68250/15526/56748/22436/72199/69046/76826	8
BP	GO:0080182	histone H3-K4 trimethylation	8/2124	24/28814	0.000216618	0.00694193	0.0059297	194388/213389/66317/69188/214162/214133/50708/233904	8
BP	GO:0048285	organelle fission	59/2124	498/28814	0.000216666	0.00694193	0.0059297	16581/54194/209011/77891/26554/19384/23997/14087/74549/11848/14184/54369/68942/12537/76959/56399/213389/20847/78658/332110/67028/22187/74117/105377/21802/78267/212514/70012/12190/17762/50873/78309/76850/12877/11799/72634/15512/56739/66591/54204/13645/16319/77744/213582/54418/14841/17687/15511/209334/70435/18591/74377/110033/76421/193740/67141/17865/240641/54392	59
BP	GO:0032369	negative regulation of lipid transport	9/2124	30/28814	0.00021772	0.00694193	0.0059297	12952/12257/384783/19247/50790/18779/21825/11813/211323	9
BP	GO:0043153	entrainment of circadian clock by photoperiod	9/2124	30/28814	0.00021772	0.00694193	0.0059297	18628/12952/53376/30843/19046/18627/18626/17691/74165	9
BP	GO:0033674	positive regulation of kinase activity	53/2124	435/28814	0.000222869	0.00706725	0.00603675	268373/14061/26457/11848/18148/14184/53380/11603/24136/231103/12759/67974/12484/26404/18048/216869/23994/105844/21802/12006/30957/26412/54635/72149/18640/21813/16194/21825/243725/66513/26399/26382/13645/16319/77744/18212/18439/13866/104709/12575/106763/13653/75104/11501/100042493/216439/22359/16797/18591/13845/211323/16367/12478	53
BP	GO:0051235	maintenance of location	44/2124	342/28814	0.000225417	0.00710923	0.0060726	16956/13897/14828/12952/11520/234564/227695/14809/12257/14061/233833/104158/13167/11512/26936/53380/320790/66915/20541/14337/63856/12314/15945/382044/12667/68680/28015/72999/67469/19013/68379/14062/19073/20660/28240/227753/18439/12372/399591/72699/17918/100042493/18821/12478	44
BP	GO:0051961	negative regulation of nervous system development	26/2124	167/28814	0.000231915	0.0072746	0.00621386	94091/74498/12257/216190/26456/14061/14184/269951/11302/67838/12484/68585/217166/74117/20357/16800/21752/24088/20660/240057/20360/18742/213084/108151/244058/20347	26
BP	GO:0016052	carbohydrate catabolic process	23/2124	140/28814	0.000233992	0.00730029	0.00623581	18770/18655/110095/209692/14121/16828/16548/13806/18648/21991/16418/13808/14635/73744/19046/58805/103988/19013/18640/56490/12398/18439/74747	23
BP	GO:0006638	neutral lipid metabolic process	24/2124	149/28814	0.000235528	0.00730891	0.00624317	433256/16956/104158/13167/26457/30805/67758/20249/19247/72999/13139/50790/67469/171504/68054/380921/110524/231510/215456/20660/56077/17691/16891/11813	24
BP	GO:0009185	ribonucleoside diphosphate metabolic process	20/2124	114/28814	0.000239006	0.0073774	0.00630167	18770/18655/209692/14121/16548/13806/18648/21991/16418/13808/14635/58805/103988/19013/18640/56490/12398/18439/93685/74747	20
BP	GO:0072594	establishment of protein localization to organelle	52/2124	426/28814	0.000242777	0.00745197	0.00636537	68653/14828/12464/20813/67952/12257/69019/66541/216190/64209/16647/19384/53600/12465/66212/68512/12550/19058/17713/72836/100101806/260302/231103/24067/66624/27057/12759/665155/56794/26413/16784/16783/237082/11865/14276/12190/18769/17762/21752/404634/14725/20660/22433/224008/69923/13853/21929/12575/57785/279706/238276/15482	52
BP	GO:1900542	regulation of purine nucleotide metabolic process	16/2124	81/28814	0.00024399	0.00745197	0.00636537	56632/14121/13806/16418/68197/58805/103988/19013/98496/107477/50873/27273/56490/12398/18439/74747	16
BP	GO:0043523	regulation of neuron apoptotic process	38/2124	283/28814	0.000249085	0.00756776	0.00646427	14809/223649/11757/11848/18148/14184/11603/14381/26404/216869/23988/12282/170719/16500/12367/22393/112407/50873/14062/11799/21752/56708/108138/114774/240057/93706/18212/20845/20296/12227/13653/18742/11501/216439/14402/17865/12286/57434	38
BP	GO:0090276	regulation of peptide hormone secretion	33/2124	234/28814	0.000251439	0.00759948	0.00649137	14161/99571/19662/70456/20501/320790/110135/384783/19247/27060/217166/50790/103988/18627/11865/16500/18640/50873/110385/11799/54615/380752/56708/280287/54393/67389/28240/15357/16847/269224/60510/16367/245049	33
BP	GO:0051084	'de novo' post-translational protein folding	10/2124	37/28814	0.000254687	0.00761829	0.00650744	14828/15526/56351/110920/93684/64136/15512/15511/193740/15482	10
BP	GO:0070873	regulation of glycogen metabolic process	10/2124	37/28814	0.000254687	0.00761829	0.00650744	16548/14527/384783/19046/103988/14583/20411/269224/16367/271221	10
BP	GO:0070997	neuron death	53/2124	438/28814	0.000264079	0.0077947	0.00665813	14694/231872/14809/223649/11757/66922/11848/17993/18148/14184/11603/12759/74011/11302/14381/22187/26404/216869/23988/12282/19013/170719/16500/12367/22393/17762/112407/50873/14062/11799/21752/56708/78928/20660/108138/114774/240057/93706/28240/18212/20845/20296/12227/13653/18742/14281/11501/74747/216439/14402/17865/12286/57434	53
BP	GO:0050708	regulation of protein secretion	40/2124	304/28814	0.000266748	0.0077947	0.00665813	14161/99571/19662/70456/22320/20501/268373/110135/384783/269951/19247/68581/27060/99889/217166/50790/103988/18627/11865/16500/18640/50873/110385/14062/18484/225372/11799/54615/380752/24088/67389/13645/28240/15357/18439/16847/17929/60510/16367/245049	40
BP	GO:0042730	fibrinolysis	7/2124	19/28814	0.000267301	0.0077947	0.00665813	14161/99571/14061/56373/110135/21825/18787	7
BP	GO:0045721	negative regulation of gluconeogenesis	7/2124	19/28814	0.000267301	0.0077947	0.00665813	12952/12748/103988/68054/17691/67389/16847	7
BP	GO:0048199	vesicle targeting, to, from or within Golgi	7/2124	19/28814	0.000267301	0.0077947	0.00665813	26554/89867/66397/18570/332110/68581/66251	7
BP	GO:0015931	nucleobase-containing compound transport	29/2124	197/28814	0.000280228	0.00808024	0.00690203	22608/11740/54194/67952/54196/19384/18148/27421/12626/13680/110172/53319/237082/24060/100042165/231386/27416/76895/21813/17762/63959/21681/12877/170676/230125/18439/13340/279706/269346	29
BP	GO:0006140	regulation of nucleotide metabolic process	16/2124	82/28814	0.000282662	0.00808024	0.00690203	56632/14121/13806/16418/68197/58805/103988/19013/98496/107477/50873/27273/56490/12398/18439/74747	16
BP	GO:0006901	vesicle coating	6/2124	14/28814	0.000285113	0.00808026	0.00690205	26554/89867/66397/18570/332110/66251	6
BP	GO:0009648	photoperiodism	9/2124	31/28814	0.00028684	0.00808026	0.00690205	18628/12952/53376/30843/19046/18627/18626/17691/74165	9
BP	GO:0036314	response to sterol	9/2124	31/28814	0.00028684	0.00808026	0.00690205	13897/234564/207798/104158/382044/72999/52857/21813/71240	9
BP	GO:0036315	cellular response to sterol	8/2124	25/28814	0.000298061	0.00835579	0.0071374	13897/234564/207798/104158/382044/72999/52857/71240	8
BP	GO:0009266	response to temperature stimulus	26/2124	170/28814	0.000308983	0.00862034	0.00736337	18770/216190/13666/104158/56373/66255/26457/11556/18570/74011/68833/216869/60599/17762/16177/114774/21426/28240/231507/20296/12372/228139/15511/237253/193740/71145	26
BP	GO:0006458	'de novo' protein folding	10/2124	38/28814	0.000322989	0.00892527	0.00762384	14828/15526/56351/110920/93684/64136/15512/15511/193740/15482	10
BP	GO:1901661	quinone metabolic process	10/2124	38/28814	0.000322989	0.00892527	0.00762384	64385/83702/11677/106648/116852/14149/234309/105387/15357/72054	10
BP	GO:0050810	regulation of steroid biosynthetic process	16/2124	83/28814	0.00032652	0.00894835	0.00764355	12724/13897/234564/12257/11928/104158/382044/217166/72999/11886/110524/18984/15495/20845/13653/13074	16
BP	GO:0046883	regulation of hormone secretion	40/2124	307/28814	0.000326908	0.00894835	0.00764355	14161/99571/12952/12257/19662/70456/22320/20501/13109/320790/110135/384783/19247/27060/217166/50790/103988/18627/11865/16500/18640/50873/110385/11799/54615/380752/56708/280287/54393/67389/28240/15357/16847/211323/269224/60510/16367/68039/245049/14566	40
BP	GO:0043434	response to peptide hormone	45/2124	359/28814	0.000344787	0.00939343	0.00802374	18770/16956/22608/12952/20714/16548/12301/19662/20703/14590/14527/216190/56041/11512/26457/75747/16418/209039/17973/16453/20847/384783/19247/72999/51788/103988/18024/19013/98496/20411/68054/68192/12095/12877/27273/20660/12349/67389/22433/20704/13653/17918/16625/69816/16367	45
BP	GO:0031638	zymogen activation	18/2124	100/28814	0.000346736	0.00940239	0.00803139	14161/18655/13039/99571/101613/13806/13036/56505/14061/56373/110135/67759/18048/103724/21825/114774/18787/319177	18
BP	GO:0009914	hormone transport	47/2124	380/28814	0.000349899	0.00944402	0.00806695	14161/99571/12952/12257/19662/70456/22320/20501/266690/13109/320790/110135/384783/19247/27060/217166/277978/50790/103988/18627/11865/16500/18640/50873/110385/11799/54615/380752/56708/14725/280287/54393/21386/67389/28240/15357/16847/17918/211323/269224/60510/27211/16367/68039/245049/20907/14566	47
BP	GO:0034249	negative regulation of cellular amide metabolic process	31/2124	219/28814	0.000356354	0.00957372	0.00817774	240023/14694/22608/217351/233833/13666/192170/319278/16418/260302/66362/12759/72587/103135/68585/23988/232560/19401/217331/76850/12877/227102/64436/20660/12457/18212/231002/12227/66844/100568459/14939	31
BP	GO:0002791	regulation of peptide secretion	33/2124	239/28814	0.000371391	0.00988778	0.00844601	14161/99571/19662/70456/20501/320790/110135/384783/19247/27060/217166/50790/103988/18627/11865/16500/18640/50873/110385/11799/54615/380752/56708/280287/54393/67389/28240/15357/16847/269224/60510/16367/245049	33
BP	GO:0009649	entrainment of circadian clock	9/2124	32/28814	0.000373156	0.00988778	0.00844601	18628/12952/53376/30843/19046/18627/18626/17691/74165	9
BP	GO:0051085	chaperone cofactor-dependent protein refolding	9/2124	32/28814	0.000373156	0.00988778	0.00844601	14828/15526/56351/110920/64136/15512/15511/193740/15482	9
BP	GO:0030968	endoplasmic reticulum unfolded protein response	14/2124	68/28814	0.00037494	0.00988991	0.00844782	14828/67819/71853/56334/64209/13666/109815/17973/231630/18024/22393/208647/22433/11910	14
BP	GO:0006635	fatty acid beta-oxidation	15/2124	76/28814	0.000380668	0.00998791	0.00853153	433256/66841/52430/52538/13167/19300/102632/11409/93747/384783/74147/231086/52665/53857/16367	15
BP	GO:0050768	negative regulation of neurogenesis	25/2124	163/28814	0.000382098	0.00998791	0.00853153	94091/74498/12257/216190/26456/14061/14184/269951/11302/67838/12484/68585/217166/74117/20357/16800/21752/20660/240057/20360/18742/213084/108151/244058/20347	25
BP	GO:0071397	cellular response to cholesterol	7/2124	20/28814	0.000385148	0.0100225	0.00856107	13897/234564/207798/104158/382044/52857/71240	7
BP	GO:2000351	regulation of endothelial cell apoptotic process	12/2124	53/28814	0.000387312	0.0100338	0.00857072	14161/99571/110135/231130/18024/21752/21825/16401/22433/21929/20296/18787	12
BP	GO:0051928	positive regulation of calcium ion transport	23/2124	145/28814	0.000394166	0.0101204	0.00864472	56632/12257/14061/13167/16453/12314/15945/14381/216869/22393/14062/15512/11941/237611/22065/18439/20296/12372/18823/18787/238276/18591/12478	23
BP	GO:0046834	lipid phosphorylation	5/2124	10/28814	0.000398505	0.0101204	0.00864472	13139/380921/110524/56077/69923	5
BP	GO:0048207	vesicle targeting, rough ER to cis-Golgi	5/2124	10/28814	0.000398505	0.0101204	0.00864472	26554/89867/66397/18570/332110	5
BP	GO:0048208	COPII vesicle coating	5/2124	10/28814	0.000398505	0.0101204	0.00864472	26554/89867/66397/18570/332110	5
BP	GO:0035384	thioester biosynthetic process	8/2124	26/28814	0.000402863	0.0101204	0.00864472	433256/70456/13382/104112/235339/50790/27273/60525	8
BP	GO:0070723	response to cholesterol	8/2124	26/28814	0.000402863	0.0101204	0.00864472	13897/234564/207798/104158/382044/52857/21813/71240	8
BP	GO:0071616	acyl-CoA biosynthetic process	8/2124	26/28814	0.000402863	0.0101204	0.00864472	433256/70456/13382/104112/235339/50790/27273/60525	8
BP	GO:0030072	peptide hormone secretion	38/2124	290/28814	0.000406127	0.0101584	0.00867719	14161/99571/19662/70456/20501/266690/320790/110135/384783/19247/27060/217166/277978/50790/103988/18627/11865/16500/18640/50873/110385/11799/54615/380752/56708/280287/54393/67389/28240/15357/16847/17918/269224/60510/27211/16367/245049/20907	38
BP	GO:1904035	regulation of epithelial cell apoptotic process	17/2124	93/28814	0.000415324	0.0103439	0.0088356	14161/99571/110135/231130/216869/18024/19013/22393/21752/18779/21825/16401/22433/227753/21929/20296/18787	17
BP	GO:0048640	negative regulation of developmental growth	21/2124	128/28814	0.000436296	0.0108198	0.00924209	19662/26456/13052/14184/11556/11302/14381/68585/74117/19013/20357/21813/19094/67378/231507/20360/12575/213084/108151/244058/20347	21
BP	GO:1901657	glycosyl compound metabolic process	15/2124	77/28814	0.00044098	0.0108894	0.00930158	18618/83702/18950/76974/17766/108147/11677/22436/667034/116852/234309/105387/76654/56318/72899	15
BP	GO:0010755	regulation of plasminogen activation	6/2124	15/28814	0.000445586	0.0109565	0.00935889	13806/56505/56373/67759/21825/18787	6
BP	GO:0045017	glycerolipid biosynthetic process	30/2124	213/28814	0.000478627	0.0117193	0.0100105	16592/433256/16956/18618/26457/70310/72084/68671/12651/55979/22038/13139/50790/320951/67469/74205/23827/52858/380921/18701/110524/231510/18707/215456/78928/56077/17691/77799/233011/18591	30
BP	GO:1905039	carboxylic acid transmembrane transport	22/2124	138/28814	0.000485839	0.0118459	0.0101186	433256/625098/70456/20501/26457/67473/19300/30805/384783/20532/18627/72401/14276/20514/27416/14725/21825/330064/13853/83885/16513/67554	22
BP	GO:0030099	myeloid cell differentiation	52/2124	439/28814	0.00049806	0.0120931	0.0103297	22041/110794/11740/15526/20219/18102/11757/70564/16418/14184/16453/100101806/66317/13871/14104/665155/19247/69188/14381/107173/27060/14628/216161/22038/69656/229615/214133/12367/235320/19401/21813/233904/24088/235627/170826/105446/12349/14159/12398/320332/13388/16596/14281/11501/15511/100042493/74481/15203/18383/381319/193740/16477	52
BP	GO:0006641	triglyceride metabolic process	19/2124	112/28814	0.000523295	0.0126528	0.0108079	433256/16956/13167/26457/30805/67758/20249/19247/72999/50790/67469/171504/68054/231510/215456/20660/17691/16891/11813	19
BP	GO:0050821	protein stabilization	28/2124	195/28814	0.000531683	0.0128023	0.0109355	18628/12464/56351/12465/65019/19035/100503670/18148/79263/12759/231130/53376/68833/16784/68585/23988/16783/30957/12539/22393/50873/72344/18645/56289/15511/213539/193740/407786	28
BP	GO:0046473	phosphatidic acid metabolic process	8/2124	27/28814	0.000535736	0.0128409	0.0109685	26457/55979/13139/67469/380921/110524/215456/56077	8
BP	GO:1903825	organic acid transmembrane transport	22/2124	139/28814	0.000537712	0.0128409	0.0109685	433256/625098/70456/20501/26457/67473/19300/30805/384783/20532/18627/72401/14276/20514/27416/14725/21825/330064/13853/83885/16513/67554	22
BP	GO:0042026	protein refolding	7/2124	21/28814	0.000541124	0.0128694	0.0109929	14828/15526/110920/15512/15511/193740/15482	7
BP	GO:0009306	protein secretion	48/2124	399/28814	0.000569976	0.0134476	0.0114868	14161/99571/19662/70456/22320/20501/268373/266690/84112/110135/384783/269951/19247/68581/27060/67510/99889/217166/50790/103988/18627/11865/16500/18640/50873/110385/14062/18484/225372/11799/69216/54615/380752/24088/67389/13645/28240/15357/18439/16847/17918/238276/17929/60510/27211/16367/245049/20907	48
BP	GO:0051651	maintenance of location in cell	31/2124	225/28814	0.000570071	0.0134476	0.0114868	14828/227695/14809/12257/14061/233833/13167/11512/26936/320790/20541/14337/63856/12314/15945/28015/72999/68379/14062/19073/20660/28240/227753/18439/12372/399591/72699/17918/100042493/18821/12478	31
BP	GO:0030195	negative regulation of blood coagulation	11/2124	48/28814	0.000601359	0.0140524	0.0120034	14161/99571/12527/14061/56373/110135/21825/21824/216350/18787/18591	11
BP	GO:0035592	establishment of protein localization to extracellular region	48/2124	400/28814	0.000602402	0.0140524	0.0120034	14161/99571/19662/70456/22320/20501/268373/266690/84112/110135/384783/269951/19247/68581/27060/67510/99889/217166/50790/103988/18627/11865/16500/18640/50873/110385/14062/18484/225372/11799/69216/54615/380752/24088/67389/13645/28240/15357/18439/16847/17918/238276/17929/60510/27211/16367/245049/20907	48
BP	GO:0046474	glycerophospholipid biosynthetic process	25/2124	168/28814	0.000605346	0.0140524	0.0120034	16592/18618/26457/70310/72084/68671/12651/55979/22038/13139/320951/67469/74205/23827/52858/380921/18701/110524/18707/215456/78928/56077/77799/233011/18591	25
BP	GO:0045860	positive regulation of protein kinase activity	44/2124	358/28814	0.000605394	0.0140524	0.0120034	268373/26457/11848/18148/53380/11603/24136/12759/67974/12484/26404/216869/23994/105844/21802/12006/30957/26412/54635/72149/21813/16194/21825/243725/66513/26399/26382/13645/16319/77744/18439/13866/104709/12575/106763/13653/75104/11501/100042493/216439/22359/16797/18591/211323	44
BP	GO:0032868	response to insulin	33/2124	246/28814	0.000623876	0.0143665	0.0122717	18770/16956/22608/12952/16548/19662/14590/216190/56041/26457/75747/16418/209039/17973/384783/19247/72999/51788/103988/19013/98496/20411/68054/12095/12877/27273/20660/67389/22433/13653/17918/69816/16367	33
BP	GO:2001234	negative regulation of apoptotic signaling pathway	33/2124	246/28814	0.000623876	0.0143665	0.0122717	14161/99571/11740/13806/64209/268373/52538/109815/53380/12537/110135/12759/17248/216869/22361/12282/14870/18024/22393/11835/50873/21752/22433/21929/171543/17537/15511/216439/18787/211323/237877/79202/193740	33
BP	GO:0051924	regulation of calcium ion transport	37/2124	287/28814	0.000654507	0.0148877	0.0127168	56632/12257/14061/13167/11848/16453/320790/20541/67887/12314/15945/53376/14381/216869/22393/14062/15512/11941/114774/237611/13645/22065/18439/20296/12372/18823/72699/26558/17918/18787/100503659/238276/18591/18821/12286/64095/12478	37
BP	GO:0050767	regulation of neurogenesis	53/2124	455/28814	0.000656236	0.0148877	0.0127168	67891/22041/94091/74498/12257/216190/26456/14061/14184/320790/24136/76901/13190/83701/269951/11302/67838/381530/12484/68585/217166/74117/18627/11865/232560/20357/17762/76454/16800/21752/56708/67095/24088/27279/14725/20660/108138/240057/233064/79362/18212/20845/13388/20360/18742/213084/108151/238276/211323/244058/20347/57434/27083	53
BP	GO:0072577	endothelial cell apoptotic process	12/2124	56/28814	0.000659897	0.0148877	0.0127168	14161/99571/110135/231130/18024/21752/21825/16401/22433/21929/20296/18787	12
BP	GO:0032368	regulation of lipid transport	20/2124	123/28814	0.000663785	0.0148877	0.0127168	433256/12952/12257/13167/13109/66397/384783/19247/50790/69981/18779/21825/108138/26399/68865/18439/16891/11813/211323/14566	20
BP	GO:0051402	neuron apoptotic process	40/2124	318/28814	0.000664675	0.0148877	0.0127168	14809/223649/11757/11848/18148/14184/11603/11302/14381/26404/216869/23988/12282/170719/16500/12367/22393/112407/50873/14062/11799/21752/56708/78928/108138/114774/240057/93706/18212/20845/20296/12227/13653/18742/11501/216439/14402/17865/12286/57434	40
BP	GO:0031668	cellular response to extracellular stimulus	32/2124	237/28814	0.000668074	0.0148877	0.0127168	16956/14828/16828/14527/233833/68441/13666/17766/75747/14827/26413/16784/103988/18024/19013/319955/16500/93739/27273/21848/245269/16401/17691/69034/22433/14159/18439/171543/12575/14281/11910/22414	32
BP	GO:0042921	glucocorticoid receptor signaling pathway	6/2124	16/28814	0.000668593	0.0148877	0.0127168	12952/56351/93760/11865/18626/18212	6
BP	GO:0070857	regulation of bile acid biosynthetic process	6/2124	16/28814	0.000668593	0.0148877	0.0127168	13897/234564/104158/382044/217166/20845	6
BP	GO:0090150	establishment of protein localization to membrane	34/2124	257/28814	0.000669598	0.0148877	0.0127168	68653/77254/14694/14828/73024/20813/74498/66736/414077/59020/66212/100101806/260302/69683/24067/12484/68032/74117/17846/236792/16500/74205/14276/70796/67378/69923/56216/20296/52250/13866/56297/332175/238276/212073	34
BP	GO:1900076	regulation of cellular response to insulin stimulus	15/2124	80/28814	0.000673293	0.0149127	0.0127382	16956/22608/216190/56041/209039/17973/19247/98496/20411/68054/12095/20660/67389/17918/16367	15
BP	GO:0009812	flavonoid metabolic process	5/2124	11/28814	0.000686234	0.0149701	0.0127872	394433/613123/394432/394434/22236	5
BP	GO:0045050	protein insertion into ER membrane by stop-transfer membrane-anchor sequence	5/2124	11/28814	0.000686234	0.0149701	0.0127872	73024/66736/69683/68032/236792	5
BP	GO:1904667	negative regulation of ubiquitin protein ligase activity	5/2124	11/28814	0.000686234	0.0149701	0.0127872	65019/100503670/71890/213539/67141	5
BP	GO:0042255	ribosome assembly	13/2124	64/28814	0.000686868	0.0149701	0.0127872	66448/27367/11837/20103/100503670/16418/110954/67832/66164/268449/224619/17724/17725	13
BP	GO:0002790	peptide secretion	38/2124	298/28814	0.000688784	0.0149701	0.0127872	14161/99571/19662/70456/20501/266690/320790/110135/384783/19247/27060/217166/277978/50790/103988/18627/11865/16500/18640/50873/110385/11799/54615/380752/56708/280287/54393/67389/28240/15357/16847/17918/269224/60510/27211/16367/245049/20907	38
BP	GO:0007059	chromosome segregation	42/2124	340/28814	0.000717271	0.0155311	0.0132664	381280/11740/54194/68250/209011/26554/19384/74549/68942/76959/56399/213389/78658/13871/332110/67028/72199/79456/74117/105377/12006/78267/170472/212514/70012/12190/320394/76850/12877/11799/56739/66591/54204/16319/54418/14841/17687/209334/110033/76421/67141/54392	42
BP	GO:1900047	negative regulation of hemostasis	11/2124	49/28814	0.000724393	0.015627	0.0133483	14161/99571/12527/14061/56373/110135/21825/21824/216350/18787/18591	11
BP	GO:0042176	regulation of protein catabolic process	47/2124	393/28814	0.00073415	0.0157214	0.013429	14694/170930/12269/269608/382073/59029/64209/65019/100503670/12550/53380/79263/18245/260302/332110/12759/17248/22187/68833/56207/66241/23988/72345/71890/17846/11865/93739/114128/20333/50873/55988/20660/22433/13645/12398/15357/13853/71240/21929/54418/11501/15511/216439/213539/211323/244058/193740	47
BP	GO:0051054	positive regulation of DNA metabolic process	38/2124	299/28814	0.00073419	0.0157214	0.013429	93765/12464/18950/12301/18538/56505/56351/12465/18148/252838/72836/213389/13871/332110/66362/72199/26413/216869/56207/73247/18143/105377/71890/232811/319955/268936/12144/12367/68379/21853/56708/106344/13645/224008/64074/54418/18591/237877	38
BP	GO:0043524	negative regulation of neuron apoptotic process	27/2124	190/28814	0.000777829	0.0165946	0.0141749	223649/11757/11848/18148/26404/216869/23988/12282/170719/22393/50873/14062/11799/21752/56708/108138/240057/93706/18212/20845/20296/12227/11501/216439/14402/12286/57434	27
BP	GO:0006310	DNA recombination	40/2124	321/28814	0.000799012	0.0169739	0.0144989	93765/56505/59029/54125/72836/213389/13871/66362/231855/72199/22592/56207/79456/73247/226409/71890/170472/232811/319955/77622/12144/12190/75570/11792/21853/21681/50708/56708/56739/108138/224008/73673/17687/209334/74377/237877/19363/76421/243529/57434	40
BP	GO:1901264	carbohydrate derivative transport	13/2124	65/28814	0.000801456	0.0169739	0.0144989	11740/27421/110172/24060/27416/68401/63959/18439/13340/57738/224674/22359/269346	13
BP	GO:0098657	import into cell	32/2124	240/28814	0.000829194	0.0174341	0.014892	20499/433256/83704/11928/26457/67473/20541/332110/30805/384783/20519/20276/67547/18627/72401/74205/14276/20514/50873/63959/14725/21825/16401/330064/114774/28240/13340/57738/106957/277973/16513/12286	32
BP	GO:0071692	protein localization to extracellular region	48/2124	406/28814	0.000833792	0.0174675	0.0149205	14161/99571/19662/70456/22320/20501/268373/266690/84112/110135/384783/269951/19247/68581/27060/67510/99889/217166/50790/103988/18627/11865/16500/18640/50873/110385/14062/18484/225372/11799/69216/54615/380752/24088/67389/13645/28240/15357/18439/16847/17918/238276/17929/60510/27211/16367/245049/20907	48
BP	GO:0010565	regulation of cellular ketone metabolic process	23/2124	153/28814	0.000850607	0.0177557	0.0151666	16592/433256/12724/13897/234564/216190/13666/104158/13167/16418/384783/382044/58805/217166/72999/50790/19013/27273/110524/20845/13653/11813/16367	23
BP	GO:0050819	negative regulation of coagulation	11/2124	50/28814	0.000867618	0.0180458	0.0154145	14161/99571/12527/14061/56373/110135/21825/21824/216350/18787/18591	11
BP	GO:0009408	response to heat	17/2124	99/28814	0.000873354	0.0181003	0.015461	18770/56373/66255/18570/68833/60599/17762/16177/21426/28240/20296/12372/228139/15511/237253/193740/71145	17
BP	GO:0007623	circadian rhythm	30/2124	221/28814	0.000884991	0.0182762	0.0156112	18628/13170/12952/104158/53376/229599/30843/19046/19215/18143/217166/18627/11865/214162/19013/14583/21853/18626/17691/12457/13123/79362/18212/432530/16847/74165/13653/211949/217732/14402	30
BP	GO:1902235	regulation of endoplasmic reticulum stress-induced intrinsic apoptotic signaling pathway	8/2124	29/28814	0.000907229	0.0186248	0.015909	64209/13666/109815/17973/12282/22393/50873/22433	8
BP	GO:0019218	regulation of steroid metabolic process	19/2124	117/28814	0.00090829	0.0186248	0.015909	12724/13897/234564/12257/11928/104158/20249/382044/217166/72999/11886/68054/110524/18984/15495/68865/20845/13653/13074	19
BP	GO:0006754	ATP biosynthetic process	12/2124	58/28814	0.000919035	0.0187787	0.0160405	56632/18770/228033/11946/11950/13806/11947/67942/68197/19013/98496/50873	12
BP	GO:1901653	cellular response to peptide	39/2124	313/28814	0.000922951	0.0187926	0.0160524	18770/16956/22608/14527/216190/56041/65019/11512/26457/75747/209039/17973/16453/76959/384783/19247/72999/51788/103988/18024/98496/20411/107607/68054/68192/21853/12095/12877/27273/16800/16401/20660/12349/67389/22433/17918/69816/12286/16367	39
BP	GO:2001020	regulation of response to DNA damage stimulus	34/2124	262/28814	0.000942193	0.0191173	0.0163297	12952/93765/18950/209011/18538/56505/18148/53380/59092/72836/19367/12759/72199/108937/56207/73247/18143/105377/22038/71890/12006/170472/232811/66143/319955/12144/17762/21853/18779/108138/224008/54418/237877/67141	34
BP	GO:1903131	mononuclear cell differentiation	56/2124	495/28814	0.000946507	0.0191379	0.0163473	13039/27362/11740/18950/20219/54125/14087/11848/252838/16453/320790/14104/12484/56233/56310/27060/74775/16169/69656/22361/12144/235320/75570/19401/21813/16950/16019/14256/16194/56708/105446/108138/15064/22433/14159/14190/28240/13388/21929/54672/13866/104709/16847/13653/93685/12769/11501/74481/381319/67596/17221/17305/108723/12478/328066/17068	56
BP	GO:0033866	nucleoside bisphosphate biosynthetic process	9/2124	36/28814	0.000957965	0.0191692	0.0163741	433256/66812/70456/13382/104112/235339/50790/27273/60525	9
BP	GO:0034030	ribonucleoside bisphosphate biosynthetic process	9/2124	36/28814	0.000957965	0.0191692	0.0163741	433256/66812/70456/13382/104112/235339/50790/27273/60525	9
BP	GO:0034033	purine nucleoside bisphosphate biosynthetic process	9/2124	36/28814	0.000957965	0.0191692	0.0163741	433256/66812/70456/13382/104112/235339/50790/27273/60525	9
BP	GO:0031958	corticosteroid receptor signaling pathway	6/2124	17/28814	0.00096911	0.0193256	0.0165076	12952/56351/93760/11865/18626/18212	6
BP	GO:1902992	negative regulation of amyloid precursor protein catabolic process	7/2124	23/28814	0.00100116	0.0198284	0.0169372	260302/12759/68581/68585/23988/20660/18212	7
BP	GO:1904666	regulation of ubiquitin protein ligase activity	7/2124	23/28814	0.00100116	0.0198284	0.0169372	77891/65019/100503670/71890/13853/213539/67141	7
BP	GO:1903034	regulation of response to wounding	25/2124	174/28814	0.00101692	0.020072	0.0171452	14161/99571/12527/14061/56373/380713/110135/12484/68585/223650/18024/14062/12737/27279/21825/21824/216350/22433/15357/20296/64074/18787/18591/211323/244058	25
BP	GO:1903035	negative regulation of response to wounding	16/2124	92/28814	0.00106276	0.0209058	0.0178574	14161/99571/12527/14061/56373/110135/12484/68585/223650/21825/21824/216350/15357/18787/18591/244058	16
BP	GO:0006900	vesicle budding from membrane	12/2124	59/28814	0.0010774	0.0210849	0.0180104	26554/89867/66397/76959/18570/332110/27054/68581/69608/66251/50873/18439	12
BP	GO:0030193	regulation of blood coagulation	13/2124	67/28814	0.00107913	0.0210849	0.0180104	14161/99571/12527/14061/56373/110135/18024/14062/21825/21824/216350/18787/18591	13
BP	GO:0042752	regulation of circadian rhythm	20/2124	128/28814	0.00110772	0.0215707	0.0184254	18628/12952/53376/30843/19046/19215/18143/217166/18627/11865/19013/21853/18626/17691/12457/432530/16847/74165/211949/217732	20
BP	GO:0045047	protein targeting to ER	10/2124	44/28814	0.00113	0.021931	0.0187332	14828/20813/69019/64209/66212/100101806/24067/66624/665155/14276	10
BP	GO:0045926	negative regulation of growth	34/2124	265/28814	0.00114875	0.0222207	0.0189807	56632/14694/69550/14121/13806/19662/26456/13052/14184/54369/11556/11302/14381/68585/100040462/74117/19013/232560/20357/21813/19094/67378/77832/231507/20360/12575/15511/213084/108151/244058/100042784/193740/20347/14566	34
BP	GO:0071353	cellular response to interleukin-4	8/2124	30/28814	0.00115796	0.0223244	0.0190692	14828/27367/22143/11837/16453/14104/22433/435626	8
BP	GO:0006903	vesicle targeting	9/2124	37/28814	0.00118402	0.0227512	0.0194338	26554/89867/66397/18570/332110/76205/68581/26412/66251	9
BP	GO:0007029	endoplasmic reticulum organization	16/2124	93/28814	0.00119729	0.0228162	0.0194893	73024/56334/66736/414077/13666/332110/69683/68032/28015/68585/77626/236792/12372/52250/17918/73991	16
BP	GO:0061640	cytoskeleton-dependent cytokinesis	16/2124	93/28814	0.00119729	0.0228162	0.0194893	216846/11848/68942/76959/67028/20658/74117/78267/13852/11799/53860/54204/16319/213582/54418/240641	16
BP	GO:1903036	positive regulation of response to wounding	14/2124	76/28814	0.00120211	0.0228162	0.0194893	14061/56373/380713/12484/68585/18024/14062/12737/21825/22433/20296/64074/18787/211323	14
BP	GO:0048511	rhythmic process	38/2124	307/28814	0.00120313	0.0228162	0.0194893	18628/13170/21685/14694/12952/104158/53376/229599/30843/19046/216869/19215/18143/217166/18627/11865/214162/19013/14453/14583/21853/280287/18626/17691/12457/13123/79362/18212/432530/13866/16847/74165/13653/211949/217732/11576/14402/14566	38
BP	GO:0010959	regulation of metal ion transport	51/2124	446/28814	0.00123297	0.023306	0.0199076	56632/22041/12257/11928/14061/13167/11848/16453/320790/11603/246198/20541/67887/12314/15945/53376/14381/216869/432442/17846/103988/13400/22393/14062/15512/11941/18626/114774/237611/17691/328424/13645/22065/18439/20296/12372/18823/72699/26558/17918/57785/18787/100503659/238276/18591/14166/18821/14825/12286/64095/12478	51
BP	GO:0006650	glycerophospholipid metabolic process	35/2124	277/28814	0.00128476	0.0242061	0.0206765	16592/18618/50767/13167/26457/70310/72084/68671/12651/77626/55979/22038/13139/320951/67469/56442/74205/23827/52858/380921/74182/18701/110524/18796/64436/18707/215456/78928/56077/102238433/77799/68616/233011/18591/211429	35
BP	GO:0048024	regulation of mRNA splicing, via spliceosome	18/2124	112/28814	0.00138216	0.0259569	0.022172	83702/72289/192170/18148/59092/231769/20658/56215/83486/51796/67039/107701/67010/231386/72000/108013/71766/68280	18
BP	GO:0032507	maintenance of protein location in cell	13/2124	69/28814	0.00143285	0.0267357	0.0228373	14828/14809/12257/233833/11512/26936/63856/72999/68379/19073/20660/227753/399591	13
BP	GO:1900046	regulation of hemostasis	13/2124	69/28814	0.00143285	0.0267357	0.0228373	14161/99571/12527/14061/56373/110135/18024/14062/21825/21824/216350/18787/18591	13
BP	GO:0009991	response to extracellular stimulus	47/2124	406/28814	0.00145498	0.0267443	0.0228446	16956/14828/18618/16828/14527/216190/20501/233833/68441/13666/17766/75747/11556/14827/20519/12040/26413/16784/12628/103988/18024/19013/319955/16500/93739/17762/12095/27273/21848/54615/67378/245269/16401/20660/17691/69034/22433/12457/14159/18439/171543/12575/14281/11910/237253/22414/233046	47
BP	GO:0022613	ribonucleoprotein complex biogenesis	47/2124	406/28814	0.00145498	0.0267443	0.0228446	20826/66448/27367/20630/209011/66181/56505/67842/67684/11837/19384/20103/56351/20638/100503670/18148/16418/110954/19989/320790/20643/231769/68219/13871/20901/67832/66362/66164/192196/83486/268449/75422/215194/224619/17724/328110/67276/231386/17725/330361/72344/108013/68295/448850/217038/76894/71151	47
BP	GO:0045454	cell redox homeostasis	8/2124	31/28814	0.00146096	0.0267443	0.0228446	30926/18477/13382/11757/109815/67475/18024/11792	8
BP	GO:0072337	modified amino acid transport	8/2124	31/28814	0.00146096	0.0267443	0.0228446	59020/30805/20532/14276/27416/14725/330064/56517	8
BP	GO:1903579	negative regulation of ATP metabolic process	8/2124	31/28814	0.00146096	0.0267443	0.0228446	14121/12257/11848/58805/19013/98496/12398/74747	8
BP	GO:2000352	negative regulation of endothelial cell apoptotic process	8/2124	31/28814	0.00146096	0.0267443	0.0228446	14161/99571/110135/231130/18024/21752/21929/18787	8
BP	GO:0034754	cellular hormone metabolic process	19/2124	122/28814	0.00151404	0.0276289	0.0236002	12724/83702/19662/78925/116852/71773/241452/13116/110524/15496/105387/15495/20845/72082/13653/13074/394432/15485/11576	19
BP	GO:0006605	protein targeting	35/2124	280/28814	0.00154854	0.0281698	0.0240623	68653/77254/14828/20813/67952/69019/66541/64209/53600/59020/66212/22630/68512/17713/100101806/260302/24067/66624/27057/12759/665155/72587/56794/16784/74117/16500/14276/70796/67095/20660/69923/20296/13866/332175/15482	35
BP	GO:0051604	protein maturation	41/2124	344/28814	0.0016413	0.029764	0.025424	14161/18655/13039/99571/30926/101613/68250/13806/18551/13036/56505/69019/66541/14061/56441/56373/12550/56748/56529/110135/66624/72199/69046/67759/67475/67180/67838/18048/103724/12367/55988/19073/21825/20660/114774/57913/227753/18439/18787/213539/319177	41
BP	GO:0046605	regulation of centrosome cycle	11/2124	54/28814	0.00169444	0.0306319	0.0261654	382073/18148/68942/76959/67028/212514/319675/12009/233064/209334/17245	11
BP	GO:0009314	response to radiation	49/2124	431/28814	0.00171208	0.0307695	0.0262829	18628/12952/18950/18538/19662/12748/18148/66915/19367/13871/13190/22592/12667/53376/30843/19046/16328/60599/226409/320234/18627/214162/319955/12144/20357/12190/12367/107477/75570/14685/16177/14725/18626/18971/108138/240057/17691/107986/224008/15357/18574/19893/74165/171543/12575/80905/13653/17193/57434	49
BP	GO:0034248	regulation of cellular amide metabolic process	51/2124	453/28814	0.0017232	0.0307695	0.0262829	56632/240023/14694/22608/56334/58988/217351/56040/13629/233833/13666/192170/100503670/18148/319278/16418/110954/17973/260302/66362/12759/72587/226982/103135/75422/26413/68581/68585/23988/18627/18024/232560/12367/19401/217331/76850/12877/27273/227102/64436/21825/18626/20660/12457/18212/231002/13866/12227/66844/100568459/14939	51
BP	GO:0051791	medium-chain fatty acid metabolic process	7/2124	25/28814	0.00172326	0.0307695	0.0262829	13897/234564/104158/382044/57742/13118/13119	7
BP	GO:0090114	COPII-coated vesicle budding	7/2124	25/28814	0.00172326	0.0307695	0.0262829	26554/89867/66397/18570/332110/27054/69608	7
BP	GO:0032885	regulation of polysaccharide biosynthetic process	9/2124	39/28814	0.00176483	0.0312235	0.0266707	384783/19046/103988/14583/20411/13645/18591/269224/16367	9
BP	GO:0045981	positive regulation of nucleotide metabolic process	9/2124	39/28814	0.00176483	0.0312235	0.0266707	13806/68197/58805/103988/19013/98496/50873/56490/18439	9
BP	GO:1900544	positive regulation of purine nucleotide metabolic process	9/2124	39/28814	0.00176483	0.0312235	0.0266707	13806/68197/58805/103988/19013/98496/50873/56490/18439	9
BP	GO:0061041	regulation of wound healing	20/2124	133/28814	0.00178445	0.0314747	0.0268853	14161/99571/12527/14061/56373/110135/223650/18024/14062/12737/27279/21825/21824/216350/22433/15357/20296/64074/18787/18591	20
BP	GO:0070670	response to interleukin-4	8/2124	32/28814	0.00182356	0.032067	0.0273912	14828/27367/22143/11837/16453/14104/22433/435626	8
BP	GO:0006085	acetyl-CoA biosynthetic process	6/2124	19/28814	0.00186948	0.0323839	0.0276619	70456/13382/104112/235339/27273/60525	6
BP	GO:0035461	vitamin transmembrane transport	6/2124	19/28814	0.00186948	0.0323839	0.0276619	19662/26457/14276/27416/14725/330064	6
BP	GO:0043691	reverse cholesterol transport	6/2124	19/28814	0.00186948	0.0323839	0.0276619	13897/234564/55938/104158/382044/16891	6
BP	GO:1902236	negative regulation of endoplasmic reticulum stress-induced intrinsic apoptotic signaling pathway	6/2124	19/28814	0.00186948	0.0323839	0.0276619	64209/109815/12282/22393/50873/22433	6
BP	GO:1904251	regulation of bile acid metabolic process	6/2124	19/28814	0.00186948	0.0323839	0.0276619	13897/234564/104158/382044/217166/20845	6
BP	GO:0050818	regulation of coagulation	13/2124	71/28814	0.00187778	0.0324308	0.027702	14161/99571/12527/14061/56373/110135/18024/14062/21825/21824/216350/18787/18591	13
BP	GO:0000018	regulation of DNA recombination	20/2124	134/28814	0.00195522	0.0336681	0.0287588	56505/72836/213389/13871/66362/72199/73247/226409/71890/170472/232811/319955/12144/21853/21681/50708/56708/224008/237877/243529	20
BP	GO:1903573	negative regulation of response to endoplasmic reticulum stress	9/2124	40/28814	0.00213036	0.0364675	0.03115	71853/64209/109815/17973/12759/12282/22393/50873/22433	9
BP	GO:1903580	positive regulation of ATP metabolic process	9/2124	40/28814	0.00213036	0.0364675	0.03115	13806/68197/58805/103988/19013/98496/50873/56490/18439	9
BP	GO:1901617	organic hydroxy compound biosynthetic process	30/2124	234/28814	0.00218909	0.0373627	0.0319147	56632/12724/110391/13897/20751/16828/234564/104158/11677/235293/24136/13190/244209/382044/14381/217166/72999/11886/13195/18627/110524/192156/18984/13123/15357/20845/233011/327655/17918/15485	30
BP	GO:0034656	nucleobase-containing small molecule catabolic process	7/2124	26/28814	0.00220972	0.0376042	0.032121	18950/76974/17766/22436/667034/76654/93685	7
BP	GO:0009112	nucleobase metabolic process	8/2124	33/28814	0.00225356	0.0382381	0.0326625	18950/76974/328099/22436/26413/214133/105446/56318	8
BP	GO:0010824	regulation of centrosome duplication	10/2124	48/28814	0.00227552	0.0382855	0.0327029	382073/18148/68942/76959/67028/212514/319675/12009/209334/17245	10
BP	GO:0072599	establishment of protein localization to endoplasmic reticulum	10/2124	48/28814	0.00227552	0.0382855	0.0327029	14828/20813/69019/64209/66212/100101806/24067/66624/665155/14276	10
BP	GO:0051258	protein polymerization	34/2124	276/28814	0.00228134	0.0382855	0.0327029	14161/99571/77891/11848/17973/259279/110135/58804/211401/74117/19201/101497/67282/80880/17762/50873/75339/24088/328580/243725/54631/18645/14159/227753/50874/12372/399591/106763/71276/15511/100042493/57785/193740/67141	34
BP	GO:0051225	spindle assembly	18/2124	117/28814	0.00228274	0.0382855	0.0327029	16581/11848/68942/76959/259279/332110/67028/212514/668880/328580/54204/16319/213582/15511/193740/67141/17865/52570	18
BP	GO:0072593	reactive oxygen species metabolic process	31/2124	245/28814	0.00229666	0.0384079	0.0328075	56632/11843/12257/13627/18477/14061/11757/266690/11848/17993/16418/22436/14381/68197/14870/18024/19013/98496/21813/17762/50873/27273/18779/16415/21825/18439/12575/74747/18591/27211/14825	31
BP	GO:1903311	regulation of mRNA metabolic process	37/2124	308/28814	0.00234181	0.0390504	0.0333563	240023/22608/83702/72289/217351/233833/192170/18148/59092/231769/68219/66362/20658/72587/56215/83486/51796/103135/224902/72308/12006/67039/107701/67010/231386/11792/12877/71723/72000/108013/380601/12457/231002/12227/71766/105859/68280	37
BP	GO:0098813	nuclear chromosome segregation	34/2124	277/28814	0.00242077	0.0401364	0.034284	54194/209011/26554/19384/74549/68942/76959/56399/213389/78658/332110/67028/79456/74117/105377/12006/78267/212514/12190/76850/12877/11799/56739/66591/54204/16319/54418/14841/17687/209334/110033/76421/67141/54392	34
BP	GO:0061045	negative regulation of wound healing	13/2124	73/28814	0.00243088	0.0401892	0.034329	14161/99571/12527/14061/56373/110135/223650/21825/21824/216350/15357/18787/18591	13
BP	GO:0097428	protein maturation by iron-sulfur cluster transfer	5/2124	14/28814	0.00246615	0.0406565	0.0347282	30926/68250/56748/72199/69046	5
BP	GO:0006144	purine nucleobase metabolic process	6/2124	20/28814	0.00250563	0.0409581	0.0349859	18950/76974/328099/22436/105446/56318	6
BP	GO:0044321	response to leptin	6/2124	20/28814	0.00250563	0.0409581	0.0349859	217166/103988/98496/67378/14725/16847	6
BP	GO:1902430	negative regulation of amyloid-beta formation	6/2124	20/28814	0.00250563	0.0409581	0.0349859	260302/12759/68585/23988/20660/18212	6
BP	GO:0006275	regulation of DNA replication	20/2124	137/28814	0.00255261	0.0413939	0.0353581	12301/18538/56505/18148/332110/76901/56207/226409/68968/268936/12144/12190/68379/21853/106344/13645/12428/18591/237877/67141	20
BP	GO:0007099	centriole replication	9/2124	41/28814	0.00255368	0.0413939	0.0353581	216846/18148/99100/212514/319675/233064/246102/71276/17245	9
BP	GO:1901568	fatty acid derivative metabolic process	9/2124	41/28814	0.00255368	0.0413939	0.0353581	433256/64385/106648/50790/74205/18484/15356/67528/72054	9
BP	GO:2000781	positive regulation of double-strand break repair	12/2124	65/28814	0.00257395	0.0416062	0.0355394	93765/56505/72199/73247/105377/71890/232811/319955/12144/21853/224008/54418	12
BP	GO:0010721	negative regulation of cell development	27/2124	206/28814	0.00258699	0.0417008	0.0356203	94091/74498/12257/216190/26456/14061/14184/269951/11302/67838/12484/68585/217166/74117/230103/20357/16800/21752/20660/240057/20360/18742/213084/108151/244058/21389/20347	27
BP	GO:0051098	regulation of binding	45/2124	397/28814	0.00272221	0.043759	0.0373783	19053/14694/381280/67819/13806/229906/19384/18102/13666/192170/11603/13871/216869/83383/23988/74117/22038/71890/18627/19013/232560/228788/12144/22751/19401/50873/208266/21752/16401/20660/215001/13645/266692/110351/12575/106763/433700/67839/213539/18591/244058/18821/319177/17305/17240	45
BP	GO:2000113	negative regulation of cellular macromolecule biosynthetic process	28/2124	217/28814	0.00274185	0.0439529	0.0375439	240023/14694/22608/64294/217351/233833/13666/13167/192170/319278/16418/16453/66362/72587/103135/232560/14583/19401/217331/76850/12877/64436/12457/231002/12227/100568459/269224/14939	28
BP	GO:0045911	positive regulation of DNA recombination	13/2124	74/28814	0.00275377	0.0440223	0.0376033	56505/213389/13871/66362/72199/73247/71890/232811/319955/12144/21853/56708/237877	13
BP	GO:0006376	mRNA splice site selection	7/2124	27/28814	0.00279562	0.0444465	0.0379656	20630/67684/231769/192196/328110/231386/108013	7
BP	GO:0070199	establishment of protein localization to chromosome	7/2124	27/28814	0.00279562	0.0444465	0.0379656	12464/12465/72836/12190/21752/404634/224008	7
BP	GO:0032259	methylation	43/2124	376/28814	0.00282878	0.0448508	0.0383109	116848/18618/209011/227695/194388/57773/68790/20638/12226/67302/213389/246198/66317/67789/59052/75422/69188/68043/21743/63830/232811/214162/664799/214133/67367/66310/108943/50708/75339/208266/72634/233904/17263/78878/22433/217038/224440/12227/194908/76894/17193/100042784/70779	43
BP	GO:0032611	interleukin-1 beta production	16/2124	101/28814	0.00288463	0.0456118	0.038961	16956/101613/84112/216869/100040462/14870/17951/107607/14062/24088/15064/18439/21929/229898/13653/383619	16
BP	GO:1902652	secondary alcohol metabolic process	22/2124	158/28814	0.0029379	0.0463279	0.0395726	13897/234564/104158/235293/269951/244209/382044/14381/72999/14149/13116/171504/68054/394433/110524/192156/18984/68865/13123/15357/16847/22359	22
BP	GO:0010803	regulation of tumor necrosis factor-mediated signaling pathway	9/2124	42/28814	0.00304097	0.0476939	0.0407395	19053/56310/17951/50873/266692/17952/15511/74186/193740	9
BP	GO:0032527	protein exit from endoplasmic reticulum	9/2124	42/28814	0.00304097	0.0476939	0.0407395	67819/64209/66212/109815/66397/22213/69981/20660/57785	9
BP	GO:0014068	positive regulation of phosphatidylinositol 3-kinase signaling	13/2124	75/28814	0.00311084	0.0486583	0.0415632	14061/19732/54635/19401/68054/14062/13645/18212/13866/216439/18591/211323/23900	13
BP	GO:0045185	maintenance of protein location	16/2124	102/28814	0.00319225	0.0497974	0.0425362	14828/14809/12257/233833/11512/26936/53380/66915/63856/12667/72999/68379/19073/20660/227753/399591	16
BP	GO:0051100	negative regulation of binding	23/2124	169/28814	0.00321355	0.0499833	0.0426951	14694/192170/216869/83383/23988/22038/71890/18627/19013/228788/22751/16401/20660/215001/266692/110351/12575/106763/213539/18591/244058/18821/17240	23
BP	GO:0044728	DNA methylation or demethylation	15/2124	93/28814	0.0032214	0.0499833	0.0426951	116848/194388/252838/69188/63830/214162/664799/214133/11792/75339/72634/17263/78878/194908/17193	15
CC	GO:0140534	endoplasmic reticulum protein-containing complex	33/2138	130/28739	2.79313e-10	1.92447e-07	1.54357e-07	14828/73024/67819/66357/71853/20014/66736/69019/66212/19035/109815/16430/170439/103963/66789/56348/56529/69683/66624/14827/67838/80286/68032/12304/72999/12282/236792/227102/64136/78928/56325/66844/69816	33
CC	GO:0031300	intrinsic component of organelle membrane	59/2138	370/28739	2.2803e-08	3.92782e-06	3.15042e-06	77254/12686/14828/73024/67819/66841/18551/67952/66736/414077/69019/70456/224904/53600/109815/170439/19044/72018/69683/73218/22021/381269/67387/14827/67887/20249/110172/68032/68680/67510/16784/68585/68117/72999/54326/231630/236792/241452/239037/13400/24060/52857/22393/68316/78928/66237/22433/20250/56517/69923/100126824/18439/224674/56325/78070/228139/94281/60510/17305	59
CC	GO:0031301	integral component of organelle membrane	56/2138	350/28739	4.56721e-08	5.24468e-06	4.20664e-06	77254/12686/14828/73024/67819/66841/18551/67952/66736/414077/69019/70456/224904/53600/109815/170439/19044/72018/69683/73218/22021/67387/14827/67887/20249/110172/68032/68680/67510/16784/68585/68117/72999/54326/231630/236792/241452/239037/13400/24060/22393/68316/78928/66237/22433/20250/69923/100126824/18439/224674/56325/78070/228139/94281/60510/17305	56
CC	GO:0034663	endoplasmic reticulum chaperone complex	8/2138	12/28739	3.49427e-07	2.81738e-05	2.25976e-05	14828/71853/19035/67838/12304/12282/64136/69816	8
CC	GO:0030176	integral component of endoplasmic reticulum membrane	31/2138	155/28739	3.63029e-07	2.81738e-05	2.25976e-05	12686/14828/73024/67819/66736/414077/69019/109815/170439/69683/73218/14827/67887/20249/110172/68032/68680/68585/72999/54326/231630/236792/241452/239037/22393/78928/22433/20250/224674/56325/78070	31
CC	GO:0031227	intrinsic component of endoplasmic reticulum membrane	32/2138	163/28739	3.68018e-07	2.81738e-05	2.25976e-05	12686/14828/73024/67819/66736/414077/69019/109815/170439/69683/73218/14827/67887/20249/110172/68032/68680/68585/72999/54326/231630/236792/241452/239037/52857/22393/78928/22433/20250/224674/56325/78070	32
CC	GO:0072687	meiotic spindle	8/2138	16/28739	6.9262e-06	0.000429777	0.000344715	332110/12877/15512/26920/54204/16319/77744/67141	8
CC	GO:0005819	spindle	48/2138	345/28739	2.09054e-05	0.00102884	0.000825212	68045/16581/11740/227695/211660/26554/18148/16886/68942/76959/13726/259279/217031/13871/332110/67028/13560/217935/72199/12314/16328/66241/71890/231807/212514/70012/319675/320162/12877/11799/15512/328580/26920/54204/233064/16319/77744/71481/213582/71276/54418/14841/110033/382913/67141/52570/240641/217335	48
CC	GO:0016607	nuclear speck	47/2138	346/28739	4.65286e-05	0.00205744	0.00165023	116848/54194/209011/212483/72289/67684/67302/66625/18148/13716/218543/18949/20658/231855/69207/53317/56215/192196/102216272/51796/78777/23994/55935/67039/53319/26891/231386/235320/17762/11835/11792/50873/110524/21752/233904/14773/66513/72344/26386/26912/56706/233011/102902673/15511/110033/17193/193740	47
CC	GO:0005814	centriole	23/2138	127/28739	5.86424e-05	0.00237674	0.00190633	240084/216846/19384/18286/259279/332110/12626/16328/106618/99100/212514/77609/319675/668880/11799/246102/269702/208518/71276/15511/17245/193740/217335	23
CC	GO:0012507	ER to Golgi transport vesicle membrane	8/2138	21/28739	7.81277e-05	0.00299055	0.00239866	56041/53612/89867/66397/18570/27054/69608/20333	8
CC	GO:0016324	apical plasma membrane	48/2138	369/28739	0.00011433	0.00414595	0.00332538	22041/11973/64385/69550/12527/16008/11928/20501/59020/67473/27421/106648/30805/14827/20276/20532/27060/71774/432442/67547/13136/17921/16500/13809/27416/14685/63959/11799/16194/12737/14725/280287/11941/237175/11833/56517/18414/13388/13118/57738/13866/114602/207792/211323/13119/16513/245049/14064	48
CC	GO:0045178	basal part of cell	41/2138	301/28739	0.000129142	0.00444894	0.0035684	22041/20493/22320/11928/20501/13052/26457/67473/12550/27421/76408/20541/224814/216869/223650/21802/67547/103988/20514/27416/13852/107607/63959/12737/109620/12349/56517/216441/13340/58176/13866/54420/26558/12348/238276/18591/15203/28250/16513/17221/237831	41
CC	GO:0030134	COPII-coated ER to Golgi transport vesicle	13/2138	55/28739	0.000154815	0.00465937	0.00373718	77254/56334/56041/53612/89867/66397/18570/67180/27054/68581/66111/69608/20333	13
CC	GO:0009295	nucleoid	12/2138	48/28739	0.000155538	0.00465937	0.00373718	270166/11740/15526/11947/233870/231413/545725/208595/231086/98238/21752/380601	12
CC	GO:0042645	mitochondrial nucleoid	12/2138	48/28739	0.000155538	0.00465937	0.00373718	270166/11740/15526/11947/233870/231413/545725/208595/231086/98238/21752/380601	12
CC	GO:0022625	cytosolic large ribosomal subunit	14/2138	63/28739	0.000177191	0.00493304	0.00395668	67891/27367/67945/56040/11837/65019/100503670/66480/110954/19989/20005/268449/67248/624713	14
CC	GO:0009925	basal plasma membrane	38/2138	276/28739	0.000178993	0.00493304	0.00395668	22041/20493/22320/11928/20501/13052/26457/67473/12550/27421/76408/20541/224814/216869/21802/67547/20514/27416/13852/107607/63959/12737/109620/12349/56517/216441/13340/58176/13866/54420/12348/238276/18591/15203/28250/16513/17221/237831	38
CC	GO:0015934	large ribosomal subunit	21/2138	122/28739	0.000251835	0.00667362	0.00535277	67891/66448/27367/94065/67945/56040/11837/65019/100503670/66480/18148/110954/19989/66419/20005/69163/268449/67248/67308/17725/624713	21
CC	GO:0005685	U1 snRNP	7/2138	19/28739	0.000282917	0.00721961	0.00579069	20630/67684/20638/20643/192196/54614/328110	7
CC	GO:0016323	basolateral plasma membrane	34/2138	246/28739	0.000354226	0.0087165	0.00699131	20493/22320/11928/20501/13052/67473/12550/27421/76408/20541/224814/216869/21802/67547/27416/13852/107607/63959/12737/109620/12349/56517/216441/13340/58176/13866/54420/12348/238276/18591/15203/16513/17221/237831	34
CC	GO:0045177	apical part of cell	57/2138	487/28739	0.000467333	0.0111032	0.00890562	13039/22041/11973/64385/69550/12527/16008/11928/20501/233752/59020/67473/12550/27421/106648/30805/14827/74011/20276/20532/27060/71774/432442/67547/13136/17921/16500/13809/27416/14685/63959/11799/69216/16194/12737/14725/280287/11941/77832/56318/12349/237175/11833/56517/18414/13388/13118/57738/13866/114602/22359/207792/211323/13119/16513/245049/14064	57
CC	GO:0022626	cytosolic ribosome	19/2138	111/28739	0.000521813	0.0119843	0.00961234	67891/27367/66475/68052/67945/56040/20102/11837/20103/65019/100503670/66480/110954/19989/20005/78294/268449/67248/624713	19
CC	GO:0005776	autophagosome	16/2138	87/28739	0.000624997	0.0136185	0.0109231	70381/18616/20014/68942/76959/332110/67028/27057/16784/60599/19336/16783/93739/71240/435626/271221	16
CC	GO:0008180	COP9 signalosome	9/2138	34/28739	0.000652264	0.0136185	0.0109231	26893/11946/14828/66915/26891/16797/67596/193740/15482	9
CC	GO:0101031	chaperone complex	9/2138	34/28739	0.000652264	0.0136185	0.0109231	12464/56505/56351/12465/67838/12539/64136/26942/213539	9
CC	GO:0072546	EMC complex	5/2138	11/28739	0.000715906	0.0145076	0.0116362	73024/66736/69683/68032/236792	5
CC	GO:0005791	rough endoplasmic reticulum	16/2138	89/28739	0.000809013	0.0157063	0.0125977	14161/67891/20014/22335/66212/103963/19215/12095/17105/20390/18212/13853/20296/14714/228139/57785	16
CC	GO:0005790	smooth endoplasmic reticulum	9/2138	35/28739	0.000820647	0.0157063	0.0125977	14828/71853/19035/110954/14827/12304/12282/30957/17918	9
CC	GO:0045121	membrane raft	47/2138	393/28739	0.000889732	0.0165682	0.013289	18655/11946/11740/11947/22143/11928/105853/13629/13052/59020/11512/26457/12550/19247/26413/12484/16784/22038/13136/12367/20411/13852/21813/17762/50873/14062/16415/24088/14725/11941/54631/54393/12879/320129/18439/13388/13866/13496/228139/280668/15511/57785/238276/79202/193740/16367/108723	47
CC	GO:0098857	membrane microdomain	47/2138	394/28739	0.000939021	0.0170259	0.0136561	18655/11946/11740/11947/22143/11928/105853/13629/13052/59020/11512/26457/12550/19247/26413/12484/16784/22038/13136/12367/20411/13852/21813/17762/50873/14062/16415/24088/14725/11941/54631/54393/12879/320129/18439/13388/13866/13496/228139/280668/15511/57785/238276/79202/193740/16367/108723	47
CC	GO:0005874	microtubule	51/2138	438/28739	0.00101012	0.0176166	0.0141298	22151/73710/12464/16581/227613/271278/22143/211660/26554/319670/12465/109815/18286/68942/76959/20541/13726/259279/67028/12314/226154/100504491/71774/320234/170833/13087/17762/319675/668880/16800/11799/16572/69479/53860/328580/102124/16319/13086/101100/52250/16552/213582/71276/56289/209737/17245/213539/110033/53857/16576/240641	51
CC	GO:0000421	autophagosome membrane	9/2138	36/28739	0.00102273	0.0176166	0.0141298	70381/20014/68942/76959/67028/16784/16783/93739/271221	9
CC	GO:0061695	transferase complex, transferring phosphorus-containing groups	34/2138	267/28739	0.00152297	0.0255934	0.0205279	20018/229906/18538/328099/12537/69870/56036/66317/63856/13871/72949/67974/12314/231329/12452/28015/17749/71890/170472/54124/72149/21813/74197/21752/18707/18971/56706/77799/12428/104709/12575/407786/102371/16367	34
CC	GO:1905368	peptidase complex	20/2138	131/28739	0.00165132	0.0270896	0.0217279	69019/59029/53382/14061/23997/26442/53380/217031/17195/56529/66624/26440/56790/56207/12630/12628/12367/21824/78928/57913	20
CC	GO:0098802	plasma membrane signaling receptor complex	26/2138	190/28739	0.00190188	0.0304744	0.0244428	22041/14809/16404/16399/21813/16019/16194/16415/24088/16401/16411/229759/54393/213119/18414/110902/18823/13866/72699/78070/14814/53623/12794/16407/16367/380797	26
CC	GO:0044815	DNA packaging complex	22/2138	153/28739	0.00218967	0.0342882	0.0275018	56632/56505/105246/93760/72836/77045/78658/15078/73247/105377/51788/50708/75339/404634/56739/320332/319165/319184/319164/319177/319188/54392	22
CC	GO:0000786	nucleosome	15/2138	89/28739	0.00226767	0.0347206	0.0278486	56632/56505/15078/73247/105377/51788/50708/75339/404634/320332/319165/319184/319164/319177/319188	15
CC	GO:0005652	nuclear lamina	5/2138	14/28739	0.00256827	0.0376498	0.030198	18538/16418/13726/72000/56216	5
CC	GO:0008250	oligosaccharyltransferase complex	5/2138	14/28739	0.00256827	0.0376498	0.030198	66357/20014/16430/103963/80286	5
CC	GO:0031305	integral component of mitochondrial inner membrane	10/2138	49/28739	0.00285805	0.0401876	0.0322336	66841/70456/224904/53600/19044/68117/68316/69923/100126824/94281	10
CC	GO:0008305	integrin complex	8/2138	34/28739	0.00292148	0.040258	0.0322901	16404/16399/16415/16401/16411/213119/18823/16407	8
CC	GO:0031304	intrinsic component of mitochondrial inner membrane	10/2138	50/28739	0.00333859	0.0415368	0.0333157	66841/70456/224904/53600/19044/68117/68316/69923/100126824/94281	10
CC	GO:0005681	spliceosomal complex	27/2138	208/28739	0.00336161	0.0415368	0.0333157	20826/231889/22608/74255/67684/20638/192170/20643/93838/218543/18949/66055/53317/192196/83486/66921/51796/67471/68272/54614/107701/328110/21681/330361/68295/233073/78372	27
CC	GO:0005774	vacuolar membrane	30/2138	239/28739	0.00344467	0.0415368	0.0333157	70381/11973/20014/22320/80876/53612/19300/68942/76959/67028/73218/20532/107173/27060/14628/16784/66241/16783/67547/17921/93739/114128/15006/21824/15013/66237/28240/70713/56325/271221	30
CC	GO:0005788	endoplasmic reticulum lumen	14/2138	84/28739	0.00347491	0.0415368	0.0333157	27362/14828/71853/18551/104158/12759/14827/93684/74840/12304/17105/12321/12372/69816	14
CC	GO:0031902	late endosome membrane	14/2138	84/28739	0.00347491	0.0415368	0.0333157	22320/80876/53612/68942/76959/67028/381269/76205/16784/66241/16783/114128/69981/15064	14
CC	GO:0042470	melanosome	8/2138	35/28739	0.00354395	0.0415368	0.0333157	269589/13190/381269/320415/16783/17921/17918/245049	8
CC	GO:0048770	pigment granule	8/2138	35/28739	0.00354395	0.0415368	0.0333157	269589/13190/381269/320415/16783/17921/17918/245049	8
CC	GO:0071004	U2-type prespliceosome	5/2138	15/28739	0.00361829	0.0415368	0.0333157	67684/20638/192196/54614/328110	5
CC	GO:0071010	prespliceosome	5/2138	15/28739	0.00361829	0.0415368	0.0333157	67684/20638/192196/54614/328110	5
CC	GO:0070971	endoplasmic reticulum exit site	7/2138	28/28739	0.00367742	0.0415368	0.0333157	89867/66397/18570/21787/67180/27054/69608	7
CC	GO:0000307	cyclin-dependent protein kinase holoenzyme complex	10/2138	51/28739	0.00388116	0.0424493	0.0340477	18538/12537/56036/72949/67974/12452/54124/56706/12428/12575	10
MF	GO:0051787	misfolded protein binding	12/2113	25/28275	6.09705e-08	5.89321e-05	4.74408e-05	27362/14828/67819/15526/110920/12759/67838/64136/15512/15511/193740/15482	12
MF	GO:0016712	oxidoreductase activity, acting on paired donors, with incorporation or reduction of molecular oxygen, reduced flavin or flavoprotein as one donor, and incorporation of one atom of oxygen	21/2113	76/28275	1.05424e-07	5.89321e-05	4.74408e-05	64385/13095/545288/100043108/15369/13107/226105/13112/13109/106648/244209/74519/545123/13087/380997/13123/13086/72082/13118/13119/72054	21
MF	GO:0020037	heme binding	31/2113	161/28275	9.49891e-07	0.000265495	0.000213725	66925/64385/13095/545288/100043108/15369/13107/226105/18477/13112/266690/13109/106648/244209/71754/74519/66427/217166/545123/13087/13116/237926/380997/13123/215772/13086/72082/13118/13074/13119/72054	31
MF	GO:0016705	oxidoreductase activity, acting on paired donors, with incorporation or reduction of molecular oxygen	38/2113	227/28275	2.31242e-06	0.000323161	0.000260148	64385/13095/545288/100043108/83702/15369/194388/27384/13107/226105/13112/622402/13109/235293/106648/20249/244209/71754/116852/74519/545123/216850/13087/13116/214133/112407/18484/380997/105387/18984/20250/13123/13086/72082/13118/13074/13119/72054	38
MF	GO:0008391	arachidonic acid monooxygenase activity	15/2113	51/28275	2.91124e-06	0.000339908	0.000273629	64385/13095/545288/100043108/13107/226105/13109/106648/74519/13087/13086/72082/13118/13119/72054	15
MF	GO:0046906	tetrapyrrole binding	31/2113	170/28275	3.15642e-06	0.000339908	0.000273629	66925/64385/13095/545288/100043108/15369/13107/226105/18477/13112/266690/13109/106648/244209/71754/74519/66427/217166/545123/13087/13116/237926/380997/13123/215772/13086/72082/13118/13074/13119/72054	31
MF	GO:0016887	ATP hydrolysis activity	41/2113	258/28275	3.6589e-06	0.000340887	0.000274417	11946/14828/12464/270166/16581/216848/15526/11947/56505/12465/71389/19300/27421/320790/93838/67059/76408/110920/224814/74522/12282/27416/668880/217258/71723/16572/76826/15512/106344/66237/18645/16552/56325/15511/209737/110033/237877/16576/193740/15482/240641	41
MF	GO:0008392	arachidonic acid epoxygenase activity	14/2113	48/28275	6.92093e-06	0.0005952	0.000479141	64385/13095/545288/100043108/13107/226105/13109/106648/74519/13087/13086/72082/13118/13119	14
MF	GO:0016829	lyase activity	33/2113	195/28275	8.21038e-06	0.000655657	0.00052781	17436/13806/52430/66812/66078/21991/11512/13808/67883/93747/14104/56794/74147/71760/13195/320951/230103/18160/18484/15356/52665/192156/12349/432530/218138/11513/12348/13074/246277/80733/74091/53857/382913	33
MF	GO:0008395	steroid hydroxylase activity	17/2113	73/28275	2.07188e-05	0.00149785	0.00120578	13095/545288/100043108/13107/226105/13112/13109/244209/74519/545123/13087/13116/380997/13123/13086/72082/13074	17
MF	GO:0015020	glucuronosyltransferase activity	11/2113	34/28275	2.25611e-05	0.00149785	0.00120578	71773/22238/72094/100559/394433/613123/243085/394432/112417/394434/22236	11
MF	GO:0044183	protein folding chaperone	12/2113	40/28275	2.27759e-05	0.00149785	0.00120578	14828/12464/15526/414077/12465/110920/68833/15512/114602/15511/193740/15482	12
MF	GO:0140097	catalytic activity, acting on DNA	34/2113	221/28275	4.69476e-05	0.0027625	0.00222383	216848/18538/56505/18102/56351/54125/71389/93760/320790/19367/93838/330409/13871/22592/79456/66705/226409/170472/319955/77622/12144/11792/21752/106344/18971/108138/80905/209334/17193/237877/382913/19363/109151/57434	34
MF	GO:0051082	unfolded protein binding	18/2113	88/28275	7.59223e-05	0.00404196	0.00325381	14828/12464/270166/67952/15526/56351/12465/18148/17713/110920/12759/67838/12539/22327/15512/15511/193740/15482	18
MF	GO:0016860	intramolecular oxidoreductase activity	14/2113	60/28275	0.000106453	0.00538718	0.00433673	71853/56351/21991/13190/14827/74147/67475/12304/19215/72599/15496/76737/15495/100043456	14
MF	GO:0019207	kinase regulator activity	35/2113	240/28275	0.000110827	0.00538718	0.00433673	14694/56040/18148/17973/56036/72949/67974/12452/12484/26404/23994/68473/21802/14870/12539/319955/54124/12367/72149/18769/19401/110524/66513/26399/13645/56706/16319/77766/77799/12428/18439/104709/12575/216439/211323	35
MF	GO:0031072	heat shock protein binding	24/2113	143/28275	0.000151856	0.00671842	0.00540839	27362/14828/15526/56351/13666/110920/12484/18143/231630/11865/12539/17762/50873/16415/15512/192156/14229/13866/217012/14469/15511/213539/193740/15482	24
MF	GO:0016747	acyltransferase activity, transferring groups other than amino-acyl groups	33/2113	225/28275	0.000153686	0.00671842	0.00540839	75541/12686/209011/229906/52538/56441/69049/170439/104816/100043497/217031/235339/14104/67260/55979/68396/231086/54326/67469/234309/12190/70796/434057/231510/107435/215456/93674/26912/332175/78070/26568/68952/233799	33
MF	GO:0033293	monocarboxylic acid binding	18/2113	93/28275	0.000159888	0.00671842	0.00540839	16592/110095/64385/83702/27384/622402/11532/106648/116852/19215/14870/19401/105387/394432/394434/11576/13119/22236	18
MF	GO:0016878	acid-thiol ligase activity	9/2113	29/28275	0.000180872	0.00698472	0.00562276	433256/20916/56451/26457/50790/74205/60525/26568/233799	9
MF	GO:0000149	SNARE binding	21/2113	119/28275	0.000187363	0.00698472	0.00562276	22320/53612/11512/228960/68581/17957/277978/353170/16500/69608/20333/13852/229521/382018/212986/22317/56216/17918/60510/12286/20907	21
MF	GO:0016830	carbon-carbon lyase activity	12/2113	51/28275	0.00029991	0.0104457	0.00840884	17436/66812/67883/56794/13195/320951/15356/52665/192156/13074/246277/74091	12
MF	GO:0071813	lipoprotein particle binding	9/2113	31/28275	0.000317667	0.0104457	0.00840884	16956/20219/666704/380713/192187/17762/21825/20660/22359	9
MF	GO:0071814	protein-lipid complex binding	9/2113	31/28275	0.000317667	0.0104457	0.00840884	16956/20219/666704/380713/192187/17762/21825/20660/22359	9
MF	GO:0005506	iron ion binding	26/2113	170/28275	0.000380736	0.0110456	0.00889184	22041/64385/13095/13107/226105/13112/13109/14337/56748/235293/22436/20249/244209/545123/13116/214133/112407/20250/99349/13123/72082/13118/13074/15203/13119/72054	26
MF	GO:0019887	protein kinase regulator activity	30/2113	208/28275	0.000399625	0.0110456	0.00889184	14694/56040/18148/17973/56036/72949/67974/12452/12484/26404/23994/68473/21802/12539/319955/54124/12367/72149/18769/110524/26399/13645/56706/16319/77766/12428/18439/12575/216439/211323	30
MF	GO:0016746	acyltransferase activity	35/2113	257/28275	0.000420366	0.0110456	0.00889184	75541/12686/209011/229906/52538/56441/104112/69049/170439/104816/100043497/217031/235339/14104/67260/55979/68396/231086/54326/67469/234309/12190/70796/434057/231510/107435/215456/93674/26912/70536/332175/78070/26568/68952/233799	35
MF	GO:0004300	enoyl-CoA hydratase activity	5/2113	10/28275	0.000424832	0.0110456	0.00889184	52430/93747/74147/52665/53857	5
MF	GO:0003951	NAD+ kinase activity	6/2113	15/28275	0.000479752	0.0119192	0.00959505	56632/13139/380921/110524/56077/69923	6
MF	GO:0016667	oxidoreductase activity, acting on a sulfur group of donors	12/2113	54/28275	0.000525843	0.0126157	0.0101558	18655/30926/71853/53382/13382/14827/67475/12304/72599/320183/240334/100126824	12
MF	GO:0008408	3'-5' exonuclease activity	11/2113	47/28275	0.000557001	0.0128552	0.0103485	240023/19367/72587/103135/77622/67276/11792/241624/18971/12457/71151	11
MF	GO:0016877	ligase activity, forming carbon-sulfur bonds	10/2113	40/28275	0.00056342	0.0128552	0.0103485	433256/20916/56451/26457/74153/50790/74205/60525/26568/233799	10
MF	GO:0004143	diacylglycerol kinase activity	5/2113	11/28275	0.000730925	0.0157149	0.0126506	13139/380921/110524/56077/69923	5
MF	GO:0047676	arachidonate-CoA ligase activity	5/2113	11/28275	0.000730925	0.0157149	0.0126506	433256/26457/50790/74205/26568	5
MF	GO:0016835	carbon-oxygen lyase activity	15/2113	80/28275	0.000775074	0.0162883	0.0131122	13806/52430/21991/13808/93747/14104/74147/71760/52665/12349/218138/12348/80733/53857/382913	15
MF	GO:0019209	kinase activator activity	20/2113	123/28275	0.000786733	0.0162883	0.0131122	56040/72949/67974/12484/26404/23994/68473/21802/319955/54124/72149/110524/66513/26399/13645/16319/18439/12575/216439/211323	20
MF	GO:0030695	GTPase regulator activity	50/2113	422/28275	0.000845292	0.0168756	0.013585	216991/235633/70719/55949/269608/71746/380608/19732/213649/229541/106952/259302/73341/27054/69440/103724/53972/101497/72325/66251/232237/19395/216859/16800/67046/140500/223666/67425/72536/240057/54153/26382/13645/110351/19893/544817/105841/230098/67839/52850/20401/320484/108995/57785/381605/216439/233071/233046/12663/99326	50
MF	GO:0060589	nucleoside-triphosphatase regulator activity	50/2113	422/28275	0.000845292	0.0168756	0.013585	216991/235633/70719/55949/269608/71746/380608/19732/213649/229541/106952/259302/73341/27054/69440/103724/53972/101497/72325/66251/232237/19395/216859/16800/67046/140500/223666/67425/72536/240057/54153/26382/13645/110351/19893/544817/105841/230098/67839/52850/20401/320484/108995/57785/381605/216439/233071/233046/12663/99326	50
MF	GO:0030295	protein kinase activator activity	19/2113	116/28275	0.000960295	0.0188353	0.0151626	56040/72949/67974/12484/26404/23994/68473/21802/319955/54124/72149/110524/26399/13645/16319/18439/12575/216439/211323	19
MF	GO:0019838	growth factor binding	23/2113	153/28275	0.00102151	0.0192423	0.0154902	16006/15526/16008/66212/14184/11287/11603/65960/100044509/21813/107250/16194/16177/14725/21825/78558/215001/18414/18212/55985/13866/18591/67169	23
MF	GO:0070402	NADPH binding	6/2113	17/28275	0.00104155	0.0192423	0.0154902	110391/78925/12972/14149/234309/15357	6
MF	GO:0140597	protein carrier chaperone	6/2113	17/28275	0.00104155	0.0192423	0.0154902	73024/66736/69683/12759/68032/236792	6
MF	GO:0008094	ATP-dependent activity, acting on DNA	18/2113	108/28275	0.00104989	0.0192423	0.0154902	216848/56505/71389/93760/320790/93838/330409/13871/79456/226409/170472/319955/12144/106344/237877/19363/109151/57434	18
MF	GO:0051087	chaperone binding	18/2113	109/28275	0.00117133	0.0196243	0.0157977	27362/15526/11928/56351/17713/110135/231630/12539/17762/50873/15006/11799/21752/64136/14725/15512/15013/213539	18
MF	GO:0004312	fatty acid synthase activity	5/2113	12/28275	0.00117605	0.0196243	0.0157977	12686/170439/14104/54326/234309	5
MF	GO:0004468	lysine N-acetyltransferase activity, acting on acetyl phosphate as donor	5/2113	12/28275	0.00117605	0.0196243	0.0157977	75541/69049/100043497/68396/93674	5
MF	GO:0050051	leukotriene-B4 20-monooxygenase activity	5/2113	12/28275	0.00117605	0.0196243	0.0157977	64385/106648/13118/13119/72054	5
MF	GO:0031435	mitogen-activated protein kinase kinase kinase binding	7/2113	24/28275	0.00143453	0.0227348	0.0183017	26413/106504/23994/30957/12539/26412/21813	7
MF	GO:0140658	ATP-dependent chromatin remodeler activity	8/2113	31/28275	0.00159509	0.0244289	0.0196655	216848/71389/93760/320790/330409/226409/319955/109151	8
MF	GO:0008097	5S rRNA binding	5/2113	13/28275	0.00179395	0.0267888	0.0215652	67891/27367/13629/100503670/19989	5
MF	GO:0050661	NADP binding	10/2113	46/28275	0.0017971	0.0267888	0.0215652	110391/17436/78925/12972/14381/14149/234309/18984/15357/15485	10
MF	GO:0035591	signaling adaptor activity	13/2113	70/28275	0.00185621	0.0273058	0.0219814	14694/17973/107971/19247/30957/106766/20411/13449/77799/17060/16797/333050/16367	13
MF	GO:0003756	protein disulfide isomerase activity	6/2113	19/28275	0.00200563	0.0283835	0.022849	71853/14827/67475/12304/72599/76737	6
MF	GO:0016864	intramolecular oxidoreductase activity, transposing S-S bonds	6/2113	19/28275	0.00200563	0.0283835	0.022849	71853/14827/67475/12304/72599/76737	6
MF	GO:0016836	hydro-lyase activity	12/2113	63/28275	0.00219152	0.0306266	0.0246546	13806/52430/13808/93747/14104/74147/52665/12349/218138/12348/80733/53857	12
MF	GO:0042578	phosphoric ester hydrolase activity	42/2113	357/28275	0.00238907	0.0321549	0.025885	19053/14121/57319/100678/11928/76987/269180/235044/68991/19058/209039/74776/19247/19046/77626/77622/18640/23827/68401/11792/110385/74182/18796/18577/64436/66513/56318/403178/12457/18574/13853/240672/56734/68616/194908/18218/109245/18588/71887/237928/69692/19281	42
MF	GO:0016405	CoA-ligase activity	7/2113	26/28275	0.0023895	0.0321549	0.025885	433256/26457/50790/74205/60525/26568/233799	7
MF	GO:0016407	acetyltransferase activity	16/2113	98/28275	0.00241593	0.0321549	0.025885	75541/229906/52538/56441/69049/100043497/217031/235339/14104/68396/231086/12190/434057/107435/93674/26912	16
MF	GO:0016831	carboxy-lyase activity	8/2113	33/28275	0.00245598	0.0323034	0.0260045	17436/66812/67883/13195/320951/52665/192156/246277	8
MF	GO:0005536	glucose binding	5/2113	14/28275	0.00261989	0.0340585	0.0274174	110095/216558/14381/103988/14936	5
MF	GO:0004527	exonuclease activity	13/2113	73/28275	0.00273877	0.0351948	0.0283321	240023/434234/19367/66362/72587/103135/77622/67276/11792/241624/18971/12457/71151	13
MF	GO:0052689	carboxylic ester hydrolase activity	23/2113	165/28275	0.00280198	0.0355979	0.0286566	16956/13897/234564/50767/104158/105148/104816/67758/382044/328092/382053/66044/69836/67469/72361/12349/102238433/57742/69684/16891/68616/234671/211429	23
MF	GO:0030332	cyclin binding	8/2113	34/28275	0.00300432	0.0373409	0.0300598	14694/26554/53376/56310/68379/76454/12575/70348	8
MF	GO:0016853	isomerase activity	23/2113	167/28275	0.00326915	0.0401639	0.0323323	71853/69064/18648/268373/56351/19035/21991/13109/13190/14827/74147/67475/74519/12304/19215/23988/72599/15496/76737/14229/15495/29858/100043456	23
MF	GO:0015036	disulfide oxidoreductase activity	9/2113	42/28275	0.00333364	0.0404448	0.0325584	18655/30926/71853/53382/14827/67475/12304/72599/100126824	9
MF	GO:0001046	core promoter sequence-specific DNA binding	10/2113	50/28275	0.0034484	0.0404448	0.0325584	116848/18986/229906/68790/18148/21341/15078/51788/13653/14281	10
MF	GO:0051879	Hsp90 protein binding	10/2113	50/28275	0.0034484	0.0404448	0.0325584	56351/13666/12484/18143/11865/12539/17762/13866/217012/14469	10
MF	GO:0015645	fatty acid ligase activity	6/2113	21/28275	0.00352489	0.0404448	0.0325584	433256/26457/50790/74205/26568/233799	6
MF	GO:0019200	carbohydrate kinase activity	6/2113	21/28275	0.00352489	0.0404448	0.0325584	16548/14635/102448/103988/18640/69976	6
MF	GO:0015035	protein-disulfide reductase activity	8/2113	35/28275	0.00364336	0.0404448	0.0325584	18655/30926/71853/14827/67475/12304/72599/100126824	8
MF	GO:0004467	long-chain fatty acid-CoA ligase activity	5/2113	15/28275	0.00368995	0.0404448	0.0325584	433256/26457/50790/74205/26568	5
MF	GO:0032977	membrane insertase activity	5/2113	15/28275	0.00368995	0.0404448	0.0325584	73024/66736/69683/68032/236792	5
MF	GO:0102033	long-chain fatty acid omega-hydroxylase activity	5/2113	15/28275	0.00368995	0.0404448	0.0325584	64385/106648/13118/13119/72054	5
MF	GO:0120250	fatty acid omega-hydroxylase activity	5/2113	15/28275	0.00368995	0.0404448	0.0325584	64385/106648/13118/13119/72054	5
MF	GO:0140359	ABC-type transporter activity	7/2113	28/28275	0.00377097	0.0409315	0.0329502	19300/27421/76408/224814/27416/217258/56325	7
MF	GO:0016796	exonuclease activity, active with either ribo- or deoxyribonucleic acids and producing 5'-phosphomonoesters	10/2113	51/28275	0.0040076	0.0426714	0.0343509	240023/19367/72587/103135/77622/67276/11792/18971/12457/71151	10
MF	GO:0016298	lipase activity	18/2113	122/28275	0.00418781	0.0441695	0.0355569	16956/13897/234564/57319/50767/104158/104816/67758/382044/77626/69836/18796/102238433/57742/16891/68616/194908/211429	18
MF	GO:0000287	magnesium ion binding	27/2113	211/28275	0.00434974	0.0453604	0.0365155	18770/29857/67895/100678/19384/18102/13808/18570/74776/70310/11544/56794/546071/269951/74522/106504/22038/103988/23827/53608/15356/245269/67528/17691/18439/22114/209334	27
MF	GO:0005484	SNAP receptor activity	8/2113	36/28275	0.00438261	0.0453604	0.0365155	22320/53612/228960/20333/13852/22317/56216/20907	8
MF	GO:0008081	phosphoric diester hydrolase activity	14/2113	86/28275	0.00450085	0.0453604	0.0365155	57319/77626/77622/11792/110385/74182/18796/18577/403178/18574/56734/68616/194908/18588	14
MF	GO:0004771	sterol esterase activity	4/2113	10/28275	0.00452711	0.0453604	0.0365155	13897/234564/104158/382044	4
MF	GO:0019203	carbohydrate phosphatase activity	4/2113	10/28275	0.00452711	0.0453604	0.0365155	14121/18640/68401/13853	4
MF	GO:0030215	semaphorin receptor binding	6/2113	22/28275	0.00454415	0.0453604	0.0365155	26456/20357/20360/20401/108151/20347	6
MF	GO:0043274	phospholipase binding	7/2113	29/28275	0.00465507	0.0460377	0.0370608	19247/50873/110524/18779/17060/11813/67596	7
MF	GO:0047485	protein N-terminus binding	19/2113	133/28275	0.00475905	0.0462662	0.0372447	74549/22630/18148/13871/12759/12314/22592/229615/17921/319955/16500/21752/382018/77799/67455/56289/15511/193740/20907	19
MF	GO:0008013	beta-catenin binding	15/2113	96/28275	0.00497365	0.047526	0.0382588	13052/12550/77578/23988/72345/216850/12006/71228/11835/50873/80288/58198/233904/239096/19281	15
MF	GO:0003684	damaged DNA binding	11/2113	61/28275	0.00510731	0.047983	0.0386267	18538/72836/13871/22592/79456/12144/11792/18971/107986/80905/382913	11
MF	GO:0070063	RNA polymerase binding	11/2113	61/28275	0.00510731	0.047983	0.0386267	68045/229906/54196/19035/72949/22592/170472/18627/319955/77766/13866	11

## Sheet: Supplementary Table 4
Supplementary Table 4 GO terms enriched in CML154 group compared with HFD group
ONTOLOGY	ID	Description	GeneRatio	BgRatio	pvalue	p.adjust	qvalue	geneID	Count
BP	GO:0006090	pyruvate metabolic process	8/341	119/28814	8.89609e-05	0.0108961	0.00959667	103988/74246/14635/14121/18655/70456/13382/16828	8
BP	GO:0015850	organic hydroxy compound transport	11/341	255/28814	0.000250543	0.024369	0.021463	103988/229521/66925/55938/22433/12257/20493/11438/20519/104158/68585	11
BP	GO:0055088	lipid homeostasis	9/341	176/28814	0.000263828	0.0244318	0.0215182	103988/22433/12257/12484/244152/227102/74011/104158/68585	9
BP	GO:0006066	alcohol metabolic process	13/341	345/28814	0.000265964	0.0244318	0.0215182	208715/14635/83702/20208/269951/20751/11532/116852/12660/56362/244152/56318/104158	13
BP	GO:0071466	cellular response to xenobiotic stimulus	9/341	180/28814	0.000311433	0.0267327	0.0235447	14121/622402/27384/12972/67702/13112/13106/13095/56362	9
BP	GO:0009152	purine ribonucleotide biosynthetic process	8/341	151/28814	0.000454666	0.034967	0.0307971	79059/228033/100705/70456/11946/11950/13382/68197	8
BP	GO:0090407	organophosphate biosynthetic process	15/341	482/28814	0.000696273	0.0469278	0.0413315	208715/79059/228033/100705/22038/70456/11946/11950/269951/12660/13382/227102/18701/68197/216233	15
BP	GO:0006805	xenobiotic metabolic process	7/341	124/28814	0.000705246	0.0469278	0.0413315	622402/27384/12972/13112/13106/13095/56362	7
BP	GO:0009260	ribonucleotide biosynthetic process	8/341	163/28814	0.000752695	0.0469278	0.0413315	79059/228033/100705/70456/11946/11950/13382/68197	8
BP	GO:1903578	regulation of ATP metabolic process	6/341	91/28814	0.000753287	0.0469278	0.0413315	103988/14121/20463/12257/12866/68197	6
BP	GO:0006084	acetyl-CoA metabolic process	4/341	35/28814	0.000755367	0.0469278	0.0413315	208715/100705/70456/13382	4
BP	GO:0008202	steroid metabolic process	12/341	338/28814	0.000766284	0.0469278	0.0413315	208715/83702/622402/20208/27384/11928/12257/13112/13106/116852/244152/104158	12
CC	GO:0098798	mitochondrial protein-containing complex	20/345	286/28739	3.45993e-10	1.44625e-07	1.24557e-07	66925/17992/228033/56451/68512/11946/66541/11950/626359/12858/17713/67952/12866/68735/230075/66448/13382/11740/68197/66973	20
CC	GO:0005743	mitochondrial inner membrane	23/345	460/28739	1.08516e-08	2.26799e-06	1.9533e-06	66925/17992/228033/56451/12759/384071/20532/70456/11946/20463/66541/11950/269951/626359/12858/13106/233870/17713/17448/12866/230075/11740/68197	23
CC	GO:0098800	inner mitochondrial membrane protein complex	12/345	143/28739	1.72271e-07	2.4003e-05	2.06725e-05	66925/17992/228033/11946/66541/11950/626359/12858/17713/12866/230075/68197	12
CC	GO:0043209	myelin sheath	14/345	215/28739	3.80316e-07	3.97431e-05	3.42285e-05	11928/20916/11946/11950/12858/233870/17448/18477/13382/268373/11740/78294/53321/68585	14
CC	GO:0005746	mitochondrial respirasome	8/345	85/28739	8.57042e-06	0.000597072	0.000514225	66925/17992/20463/626359/12858/12866/230075/68197	8
CC	GO:0005840	ribosome	10/345	236/28739	0.000608996	0.0195816	0.0168645	67891/66121/66475/27367/218490/68735/66448/18148/78294/66973	10
CC	GO:0005759	mitochondrial matrix	11/345	288/28739	0.000781363	0.021774	0.0187527	66121/56451/233870/17713/17448/68735/66448/18477/13382/11740/66973	11
CC	GO:0005753	mitochondrial proton-transporting ATP synthase complex	3/345	20/28739	0.00168003	0.0351127	0.0302406	228033/11946/11950	3
CC	GO:0045259	proton-transporting ATP synthase complex	3/345	21/28739	0.00194272	0.0386693	0.0333037	228033/11946/11950	3
CC	GO:0044391	ribosomal subunit	8/345	195/28739	0.00256672	0.0466473	0.0401747	67891/66475/27367/68735/66448/18148/78294/66973	8
MF	GO:0016651	oxidoreductase activity, acting on NAD(P)H	8/335	76/28275	3.34393e-06	0.000394462	0.000330965	83702/622402/27384/626359/12972/116852/266690/68197	8
MF	GO:0047086	ketosteroid monooxygenase activity	4/335	10/28275	3.84216e-06	0.000394462	0.000330965	83702/622402/27384/116852	4
MF	GO:0047787	delta4-3-oxosteroid 5beta-reductase activity	4/335	10/28275	3.84216e-06	0.000394462	0.000330965	83702/622402/27384/116852	4
MF	GO:0015078	proton transmembrane transporter activity	9/335	105/28275	4.57873e-06	0.000402928	0.000338068	212980/228033/11973/11946/20463/11950/12858/12866/11740	9
MF	GO:0045550	geranylgeranyl reductase activity	4/335	12/28275	8.88805e-06	0.000608338	0.000510413	83702/622402/27384/116852	4
MF	GO:0035671	enone reductase activity	4/335	13/28275	1.27184e-05	0.000783454	0.000657341	83702/622402/27384/116852	4
MF	GO:0032052	bile acid binding	4/335	15/28275	2.38295e-05	0.00122325	0.00102634	83702/622402/27384/116852	4
MF	GO:0001758	retinal dehydrogenase activity	4/335	18/28275	5.19393e-05	0.0018898	0.0015856	83702/622402/27384/116852	4
MF	GO:0047023	androsterone dehydrogenase activity	4/335	18/28275	5.19393e-05	0.0018898	0.0015856	83702/622402/27384/116852	4
MF	GO:0030169	low-density lipoprotein particle binding	3/335	21/28275	0.00187115	0.0288157	0.0241772	380713/18830/20219	3
BP	GO:0006753	nucleoside phosphate metabolic process	25/341	455/28814	2.64015e-10	8.73098e-07	7.68979e-07	103988/208715/74246/14635/14121/79059/57319/228033/13836/56451/100705/20916/18655/70456/11946/67153/11950/269951/76974/72962/13382/56362/56318/68197/104158	25
BP	GO:0006091	generation of precursor metabolites and energy	24/341	436/28814	5.86072e-10	9.6907e-07	8.53506e-07	103988/74246/14635/14121/66925/17992/56451/20916/18655/11946/20463/11950/269951/626359/12858/11532/17448/12866/230075/13382/266690/16828/68197/13056	24
BP	GO:0009117	nucleotide metabolic process	24/341	447/28814	9.63019e-10	1.06157e-06	9.34974e-07	103988/208715/74246/14635/14121/79059/228033/13836/56451/100705/20916/18655/70456/11946/67153/11950/269951/76974/72962/13382/56362/56318/68197/104158	24
BP	GO:0046034	ATP metabolic process	18/341	263/28814	3.00876e-09	2.06633e-06	1.81992e-06	103988/74246/14635/14121/66925/228033/12628/18655/11946/20463/11950/12858/12257/12866/230075/13382/16828/68197	18
BP	GO:0009259	ribonucleotide metabolic process	21/341	364/28814	3.12418e-09	2.06633e-06	1.81992e-06	103988/208715/74246/14635/14121/79059/228033/13836/56451/100705/20916/18655/70456/11946/67153/11950/76974/13382/56362/68197/104158	21
BP	GO:0019693	ribose phosphate metabolic process	21/341	376/28814	5.53534e-09	3.05089e-06	2.68707e-06	103988/208715/74246/14635/14121/79059/228033/13836/56451/100705/20916/18655/70456/11946/67153/11950/76974/13382/56362/68197/104158	21
BP	GO:0009150	purine ribonucleotide metabolic process	20/341	345/28814	6.87966e-09	3.25015e-06	2.86256e-06	103988/208715/74246/14635/14121/79059/228033/13836/56451/100705/20916/18655/70456/11946/11950/76974/13382/56362/68197/104158	20
BP	GO:0072521	purine-containing compound metabolic process	21/341	392/28814	1.14601e-08	4.73733e-06	4.17239e-06	103988/208715/74246/14635/14121/79059/228033/13836/56451/100705/20916/18655/70456/11946/11950/76974/13382/56362/56318/68197/104158	21
BP	GO:0006163	purine nucleotide metabolic process	20/341	369/28814	2.12058e-08	7.79195e-06	6.86274e-06	103988/208715/74246/14635/14121/79059/228033/13836/56451/100705/20916/18655/70456/11946/11950/76974/13382/56362/68197/104158	20
BP	GO:0009060	aerobic respiration	13/341	165/28814	9.4077e-08	3.11113e-05	2.74012e-05	66925/56451/20916/11946/20463/11950/269951/12858/17448/12866/230075/13382/68197	13
BP	GO:0009410	response to xenobiotic stimulus	16/341	325/28814	1.96197e-06	0.000540686	0.000476208	14590/83702/14121/622402/27384/19274/11928/22433/12972/67702/13112/13106/116852/16819/13095/56362	16
BP	GO:0015980	energy derivation by oxidation of organic compounds	15/341	312/28814	5.4638e-06	0.00129063	0.00113672	103988/66925/56451/20916/11946/20463/11950/269951/12858/17448/12866/230075/13382/16828/68197	15
BP	GO:0010038	response to metal ion	14/341	295/28814	1.29693e-05	0.0025229	0.00222204	229521/14590/22782/14121/18570/14161/66871/19053/12368/99571/15902/69048/17750/17748	14
BP	GO:0006099	tricarboxylic acid cycle	5/341	33/28814	4.07495e-05	0.0074866	0.0065938	66925/56451/20916/269951/17448	5
BP	GO:0042060	wound healing	15/341	374/28814	4.5476e-05	0.00765811	0.00674486	229521/12575/14060/12628/22433/14161/99571/268373/59048/260299/68942/76959/109620/244152/20202	15
BP	GO:0033865	nucleoside bisphosphate metabolic process	8/341	110/28814	5.0946e-05	0.00765811	0.00674486	208715/56451/100705/20916/70456/13382/56362/104158	8
BP	GO:0033875	ribonucleoside bisphosphate metabolic process	8/341	110/28814	5.0946e-05	0.00765811	0.00674486	208715/56451/100705/20916/70456/13382/56362/104158	8
BP	GO:0034032	purine nucleoside bisphosphate metabolic process	8/341	110/28814	5.0946e-05	0.00765811	0.00674486	208715/56451/100705/20916/70456/13382/56362/104158	8
BP	GO:0006637	acyl-CoA metabolic process	7/341	88/28814	8.53953e-05	0.0108616	0.00956635	208715/56451/100705/20916/70456/13382/104158	7
BP	GO:0035383	thioester metabolic process	7/341	88/28814	8.53953e-05	0.0108616	0.00956635	208715/56451/100705/20916/70456/13382/104158	7
MF	GO:0035410	dihydrotestosterone 17-beta-dehydrogenase activity	4/335	10/28275	3.84216e-06	0.000394462	0.000330965	83702/622402/27384/116852	4
MF	GO:0047020	15-hydroxyprostaglandin-D dehydrogenase (NADP+) activity	4/335	10/28275	3.84216e-06	0.000394462	0.000330965	83702/622402/27384/116852	4
MF	GO:0047115	trans-1,2-dihydrobenzene-1,2-diol dehydrogenase activity	4/335	10/28275	3.84216e-06	0.000394462	0.000330965	83702/622402/27384/116852	4
MF	GO:0016655	oxidoreductase activity, acting on NAD(P)H, quinone or similar compound as acceptor	6/335	40/28275	7.22919e-06	0.000556648	0.000467044	83702/622402/27384/12972/116852/68197	6
MF	GO:0016616	oxidoreductase activity, acting on the CH-OH group of donors, NAD or NADP as acceptor	10/335	154/28275	1.62135e-05	0.000907954	0.0007618	83702/622402/27384/269951/20751/11532/17448/116852/67103/16828	10
MF	GO:0016614	oxidoreductase activity, acting on CH-OH group of donors	10/335	164/28275	2.79248e-05	0.00132321	0.00111021	83702/622402/27384/269951/20751/11532/17448/116852/67103/16828	10
MF	GO:0016628	oxidoreductase activity, acting on the CH-CH group of donors, NAD or NADP as acceptor	5/335	33/28275	4.09495e-05	0.00180178	0.00151174	83702/622402/27384/116852/67103	5
MF	GO:0004032	alditol:NADP+ 1-oxidoreductase activity	4/335	21/28275	9.87749e-05	0.00320239	0.0026869	83702/622402/27384/116852	4
MF	GO:0016627	oxidoreductase activity, acting on the CH-CH group of donors	6/335	65/28275	0.000121343	0.00373737	0.00313576	83702/66925/622402/27384/116852/67103	6
MF	GO:0016903	oxidoreductase activity, acting on the aldehyde or oxo group of donors	6/335	67/28275	0.000143729	0.00402441	0.0033766	83702/622402/27384/11532/116852/13382	6
MF	GO:0031625	ubiquitin protein ligase binding	12/335	315/28275	0.000415536	0.0102388	0.00859066	229521/12575/51789/26554/12759/22433/22330/11740/78294/68441/12301/68585	12
MF	GO:0044389	ubiquitin-like protein ligase binding	12/335	332/28275	0.000660979	0.0135721	0.0113874	229521/12575/51789/26554/12759/22433/22330/11740/78294/68441/12301/68585	12
MF	GO:0022804	active transmembrane transporter activity	13/335	396/28275	0.000971903	0.0187091	0.0156975	212980/11973/11928/20463/20541/12858/67952/12866/20493/11740/16523/68197/20519	13
MF	GO:0016709	oxidoreductase activity, acting on paired donors, with incorporation or reduction of molecular oxygen, NAD(P)H as one donor, and incorporation of one atom of oxygen	5/335	67/28275	0.00119983	0.0211171	0.0177178	83702/622402/27384/13106/116852	5
MF	GO:0033764	steroid dehydrogenase activity, acting on the CH-OH group of donors, NAD or NADP as acceptor	4/335	44/28275	0.00180851	0.0288157	0.0241772	83702/622402/27384/116852	4
MF	GO:0030246	carbohydrate binding	10/335	277/28275	0.00183991	0.0288157	0.0241772	103988/14635/14121/66205/12484/20219/16855/20256/20390/96875	10
MF	GO:0019843	rRNA binding	5/335	75/28275	0.00198571	0.0298341	0.0250317	67891/27367/68735/66448/18148	5
MF	GO:0004497	monooxygenase activity	7/335	152/28275	0.00230276	0.0337738	0.0283372	83702/622402/27384/13112/13106/116852/13095	7
MF	GO:0016874	ligase activity	7/335	162/28275	0.00328462	0.0449628	0.0377251	56451/100705/20916/11946/11950/70120/105148	7
MF	GO:0003735	structural constituent of ribosome	7/335	164/28275	0.00351437	0.047062	0.0394864	67891/66475/27367/68735/66448/78294/66973	7
BP	GO:0006953	acute-phase response	7/341	41/28814	4.86473e-07	0.000146252	0.000128811	20209/64292/20208/20210/22038/16427/18406	7
BP	GO:0045333	cellular respiration	13/341	223/28814	2.90863e-06	0.00073991	0.000651674	66925/56451/20916/11946/20463/11950/269951/12858/17448/12866/230075/13382/68197	13
BP	GO:0002526	acute inflammatory response	9/341	112/28814	7.72838e-06	0.00170385	0.00150066	16016/20209/64292/20208/20210/22038/12368/16427/18406	9
BP	GO:0006119	oxidative phosphorylation	9/341	116/28814	1.02887e-05	0.00212655	0.00187295	66925/11946/20463/11950/12858/12866/230075/13382/68197	9
BP	GO:0046916	cellular transition metal ion homeostasis	8/341	111/28814	5.43452e-05	0.0078139	0.00688207	22782/30926/16819/74051/69048/17750/17748/13056	8
BP	GO:0010043	response to zinc ion	5/341	36/28814	6.28727e-05	0.00866334	0.00763021	14590/22782/69048/17750/17748	5
BP	GO:0009636	response to toxic substance	8/341	122/28814	0.000105935	0.0125116	0.0110196	22782/21743/11532/18477/16819/17750/17748/104158	8
BP	GO:0006959	humoral immune response	15/341	418/28814	0.000156076	0.0177981	0.0156756	16016/110785/16071/66107/12628/16069/545366/14161/67701/238447/214403/20219/55985/20390/20202	15
BP	GO:0061687	detoxification of inorganic compound	3/341	10/28814	0.000185365	0.0197743	0.0174161	22782/17750/17748	3
BP	GO:0097501	stress response to metal ion	3/341	10/28814	0.000185365	0.0197743	0.0174161	22782/17750/17748	3
BP	GO:0022900	electron transport chain	7/341	104/28814	0.000243256	0.024369	0.021463	66925/626359/12858/230075/13382/68197/13056	7
BP	GO:0055076	transition metal ion homeostasis	8/341	138/28814	0.000247994	0.024369	0.021463	22782/30926/16819/74051/69048/17750/17748/13056	8
BP	GO:0015844	monoamine transport	7/341	106/28814	0.000273507	0.0244456	0.0215304	103988/229521/66925/22433/11438/20519/68585	7
BP	GO:0006882	cellular zinc ion homeostasis	4/341	28/28814	0.000315263	0.0267327	0.0235447	22782/69048/17750/17748	4
BP	GO:0055069	zinc ion homeostasis	4/341	29/28814	0.000362314	0.0299543	0.0263822	22782/69048/17750/17748	4
BP	GO:0034308	primary alcohol metabolic process	6/341	81/28814	0.00040477	0.0326481	0.0287548	83702/11532/116852/12660/56362/56318	6
BP	GO:0019646	aerobic electron transport chain	5/341	54/28814	0.000443209	0.0348974	0.0307358	66925/12858/230075/13382/68197	5
BP	GO:0034109	homotypic cell-cell adhesion	6/341	84/28814	0.00049218	0.0369918	0.0325805	12628/14161/12484/99571/268373/109620	6
BP	GO:0098754	detoxification	5/341	57/28814	0.00057008	0.0418945	0.0368985	22782/11532/18477/17750/17748	5
BP	GO:2001235	positive regulation of apoptotic signaling pathway	8/341	157/28814	0.000588576	0.0423135	0.0372675	13036/21987/22038/12759/14373/64294/66143/20202	8
BP	GO:0051937	catecholamine transport	6/341	88/28814	0.000630811	0.0443849	0.0390919	103988/229521/66925/11438/20519/68585	6
BP	GO:0042742	defense response to bacterium	15/341	483/28814	0.000711054	0.0469278	0.0413315	16016/110785/16071/229521/13836/66107/16069/14161/67701/238447/16819/55985/106869/17952/20390	15
CC	GO:0034364	high-density lipoprotein particle	6/345	38/28739	5.72134e-06	0.000478304	0.000411936	20209/20208/20210/12759/55938/18830	6
CC	GO:0070469	respirasome	8/345	95/28739	1.95114e-05	0.00094377	0.000812816	66925/17992/20463/626359/12858/12866/230075/68197	8
CC	GO:0034358	plasma lipoprotein particle	6/345	47/28739	2.03204e-05	0.00094377	0.000812816	20209/20208/20210/12759/55938/18830	6
CC	GO:1990777	lipoprotein particle	6/345	47/28739	2.03204e-05	0.00094377	0.000812816	20209/20208/20210/12759/55938/18830	6
CC	GO:0032994	protein-lipid complex	6/345	50/28739	2.91765e-05	0.00121958	0.00105035	20209/20208/20210/12759/55938/18830	6
CC	GO:0098803	respiratory chain complex	7/345	87/28739	8.6769e-05	0.00329722	0.00283971	66925/17992/626359/12858/12866/230075/68197	7
CC	GO:0017101	aminoacyl-tRNA synthetase multienzyme complex	3/345	12/28739	0.000348145	0.0121271	0.0104444	231872/105148/66143	3
CC	GO:1990204	oxidoreductase complex	7/345	121/28739	0.000662921	0.0197929	0.0170465	66925/17992/626359/230075/13382/16828/68197	7
CC	GO:0045239	tricarboxylic acid cycle enzyme complex	3/345	17/28739	0.0010292	0.0268879	0.0231571	56451/20916/13382	3
CC	GO:0062023	collagen-containing extracellular matrix	13/345	396/28739	0.00109622	0.0269541	0.0232141	13039/22038/14161/20714/407800/16427/99571/13014/16780/16855/20390/16997/96875	13
CC	GO:0005771	multivesicular body	5/345	66/28739	0.00118857	0.0276012	0.0237714	13039/68942/76959/56318/20390	5
CC	GO:0005751	mitochondrial respiratory chain complex IV	3/345	20/28739	0.00168003	0.0351127	0.0302406	17992/12858/12866	3
CC	GO:0015935	small ribosomal subunit	5/345	78/28739	0.00249836	0.0466473	0.0401747	66475/68735/18148/78294/66973	5
CC	GO:0005747	mitochondrial respiratory chain complex I	4/345	50/28739	0.00304286	0.047108	0.0405715	17992/626359/230075/68197	4
CC	GO:0016469	proton-transporting two-sector ATPase complex	4/345	50/28739	0.00304286	0.047108	0.0405715	228033/11973/11946/11950	4
CC	GO:0030964	NADH dehydrogenase complex	4/345	50/28739	0.00304286	0.047108	0.0405715	17992/626359/230075/68197	4
CC	GO:0045271	respiratory chain complex I	4/345	50/28739	0.00304286	0.047108	0.0405715	17992/626359/230075/68197	4
CC	GO:0045277	respiratory chain complex IV	3/345	25/28739	0.00324256	0.0484068	0.0416901	17992/12858/12866	3
MF	GO:0016620	oxidoreductase activity, acting on the aldehyde or oxo group of donors, NAD or NADP as acceptor	6/335	56/28275	5.21535e-05	0.0018898	0.0015856	83702/622402/27384/11532/116852/13382	6
MF	GO:0001846	opsonin binding	4/335	19/28275	6.51768e-05	0.0022305	0.00187145	12628/545366/214403/20219	4
MF	GO:0022853	active ion transmembrane transporter activity	11/335	238/28275	0.000138931	0.00402441	0.0033766	212980/11973/11928/20463/20541/12858/12866/20493/11740/16523/20519	11
MF	GO:0001848	complement binding	4/335	26/28275	0.000235469	0.00630648	0.00529132	12628/545366/214403/20219	4
MF	GO:0004745	NAD-retinol dehydrogenase activity	4/335	28/28275	0.000316528	0.00812421	0.00681645	83702/622402/27384/116852	4
MF	GO:0015399	primary active transmembrane transporter activity	8/335	152/28275	0.000478165	0.0113288	0.00950521	11973/11928/20463/12858/67952/12866/16523/68197	8
MF	GO:0005539	glycosaminoglycan binding	10/335	233/28275	0.000497664	0.0113541	0.00952644	20208/12628/16069/545366/214403/407800/268373/55985/16997/100044509	10
MF	GO:0008106	alcohol dehydrogenase (NADP+) activity	4/335	32/28275	0.000535571	0.0117826	0.00988591	83702/622402/27384/116852	4
MF	GO:1901681	sulfur compound binding	11/335	284/28275	0.000624759	0.0132707	0.0111345	64292/20208/75422/12628/545366/214403/13382/407800/268373/55985/16997	11
MF	GO:0004033	aldo-keto reductase (NADP) activity	4/335	36/28275	0.000845248	0.0167959	0.0140922	83702/622402/27384/116852	4
MF	GO:0043531	ADP binding	4/335	39/28275	0.0011478	0.0211171	0.0177178	103988/11928/18655/11946	4
MF	GO:0004129	cytochrome-c oxidase activity	3/335	18/28275	0.0011786	0.0211171	0.0177178	20463/12858/12866	3
MF	GO:0061134	peptidase regulator activity	10/335	266/28275	0.0013646	0.0230978	0.0193797	66107/13036/56207/67701/20714/16427/13014/106869/17952/54137	10
MF	GO:0016675	oxidoreductase activity, acting on a heme group of donors	3/335	19/28275	0.00138737	0.0230978	0.0193797	20463/12858/12866	3
MF	GO:0015453	oxidoreduction-driven active transmembrane transporter activity	4/335	50/28275	0.00290236	0.040633	0.0340923	20463/12858/12866/68197	4

## Sheet: Supplementary Table 5
Supplementary Table 5 KEGG pathways enriched in ND group compared with HFD group
ID	Description	GeneRatio	BgRatio	pvalue	p.adjust	qvalue	geneID	Count
mmu00140	Steroid hormone biosynthesis	26/869	92/8995	3.17033e-07	0.000101451	8.50983e-05	13095/226105/13112/78925/56348/71754/545123/71773/22238/72094/100559/394433/380997/15496/613123/15495/13123/243085/100043456/72082/13074/394432/15485/112417/394434/22236	26
mmu04610	Complement and coagulation cascades	25/869	93/8995	1.48927e-06	0.000230358	0.000193228	14161/99571/545366/20703/12269/14061/56373/17195/110135/12759/12630/12628/14060/13136/14062/110382/16415/50702/21824/16411/11537/20704/18787/17221/14064	25
mmu00040	Pentose and glucuronate interconversions	14/869	36/8995	2.77215e-06	0.000230358	0.000193228	11677/102448/216558/71773/22238/72094/100559/394433/613123/243085/394432/112417/394434/22236	14
mmu01200	Carbon metabolism	29/869	121/8995	2.87947e-06	0.000230358	0.000193228	18770/18655/17448/66925/14121/17436/13806/20916/56451/17449/18648/100678/66945/13382/328099/21991/11409/13808/15112/11532/110821/235339/93747/269951/14381/103988/107272/60525/115487111	29
mmu00983	Drug metabolism - other enzymes	23/869	92/8995	1.44976e-05	0.000927845	0.000778291	14864/13897/234564/18102/104158/54369/22436/79059/71773/14870/22238/72094/72361/100559/394433/613123/76654/243085/394432/112417/394434/234671/22236	23
mmu00860	Porphyrin metabolism	14/869	43/8995	3.00409e-05	0.00160218	0.00134394	15369/19044/71773/22238/72094/100559/394433/613123/243085/394432/112417/394434/15203/22236	14
mmu01212	Fatty acid metabolism	17/869	62/8995	5.34462e-05	0.00244325	0.00204944	433256/12686/52538/170439/11409/56348/93747/14104/20249/74147/50790/231086/54326/234309/74205/20250/78070	17
mmu00053	Ascorbate and aldarate metabolism	11/869	31/8995	8.85484e-05	0.00314839	0.00264092	71773/22238/72094/100559/394433/613123/243085/394432/112417/394434/22236	11
mmu00640	Propanoate metabolism	11/869	31/8995	8.85484e-05	0.00314839	0.00264092	16828/20916/56451/13382/11409/110821/93747/74147/12040/52665/60525	11
mmu05012	Parkinson disease	45/869	264/8995	0.000104207	0.00333461	0.00279713	22151/73710/66576/228033/17992/11946/66925/12866/14828/12858/227613/11950/11740/11947/22335/22143/66945/59029/23997/13666/26442/17993/12868/20463/67942/407790/74153/230075/78294/26440/12314/22187/22213/68197/67547/18024/12367/17762/50873/16572/214922/22433/106957/14680/53857	45
mmu05020	Prion disease	45/869	268/8995	0.000149412	0.00417552	0.00350249	22151/73710/66576/228033/17992/11946/66925/12866/14828/12858/227613/11950/11740/11947/29857/22335/22143/66945/59029/23997/13666/26442/17993/12868/19058/20463/67942/407790/230075/26440/26413/68197/12367/110382/19094/208647/16572/15512/18707/13653/15511/14814/53857/193740/15482	45
mmu05134	Legionellosis	16/869	61/8995	0.000156582	0.00417552	0.00350249	13627/66397/12747/53791/12750/12367/20333/17951/16415/24088/15512/17952/15511/193740/14825/15482	16
mmu04976	Bile secretion	22/869	100/8995	0.000174416	0.00429332	0.0036013	20493/11928/11512/76408/71773/22238/72094/100559/394433/613123/12349/11833/625716/243085/15357/432530/11513/394432/112417/394434/28250/22236	22
mmu03060	Protein export	10/869	29/8995	0.000243532	0.00556643	0.00466921	14828/20813/69019/66541/66212/100101806/56529/24067/66624/665155	10
mmu00830	Retinol metabolism	21/869	97/8995	0.000307375	0.00655733	0.00550039	13095/226105/13112/11532/71773/241452/22238/72094/13087/100559/394433/613123/243085/13086/72082/13118/394432/112417/394434/13119/22236	21
mmu04613	Neutrophil extracellular trap formation	36/869	207/8995	0.000336833	0.00673665	0.00565081	14161/99571/11740/29857/22335/319158/110135/26413/56233/15078/319181/51788/16399/68024/19094/319180/18796/107435/16415/24088/404634/18707/625328/319187/320332/319161/667250/319185/319165/319184/665596/319164/319183/665622/319177/319188	36
mmu05171	Coronavirus disease - COVID-19	41/869	247/8995	0.000372107	0.00700437	0.00587537	14161/67891/99571/27367/29857/66475/68052/67945/56040/20102/11837/20103/14061/65019/100503670/66480/110954/19989/20005/68028/20847/17195/23961/78294/110135/15945/268449/67248/26413/246728/14060/110382/19094/23960/16194/24088/18707/20296/11537/14281/115489434	41
mmu00020	Citrate cycle (TCA cycle)	10/869	32/8995	0.000599859	0.0106642	0.00894526	17448/66925/20916/56451/17449/66945/13382/104112/235339/269951	10
mmu04141	Protein processing in endoplasmic reticulum	30/869	172/8995	0.000975288	0.0164259	0.0137783	14828/67819/71853/20014/64209/66212/13666/109815/16430/103963/66397/14827/67475/57377/67838/27054/80286/22213/12304/12282/18024/69608/22393/50873/15512/22433/15511/213539/193740/15482	30
mmu05034	Alcoholism	34/869	205/8995	0.00116143	0.0185829	0.0155876	319158/12314/19046/26413/56233/15078/319181/51788/13195/68024/63959/208647/319180/107435/404634/625328/18212/319187/320332/13340/100503710/319161/667250/319185/319165/319184/14814/665596/319164/319183/665622/14282/319177/319188	34
mmu00980	Metabolism of xenobiotics by cytochrome P450	16/869	73/8995	0.0013502	0.0205744	0.0172581	14864/13107/11532/110198/71773/14870/22238/72094/100559/394433/613123/243085/394432/112417/394434/22236	16
mmu00010	Glycolysis / Gluconeogenesis	15/869	67/8995	0.00150587	0.0219036	0.0183731	18770/18655/14121/16828/13806/18648/13382/21991/13808/11532/235339/103988/68401/60525/115487111	15
mmu03320	PPAR signaling pathway	18/869	89/8995	0.00184805	0.025615	0.0214862	16592/433256/16956/17436/11520/13167/26457/20249/74147/50790/19013/74205/20411/20250/13118/57435/78070/13119	18
mmu05415	Diabetic cardiomyopathy	34/869	211/8995	0.00192112	0.025615	0.0214862	66576/228033/17992/11946/66925/12866/12858/11950/11740/11947/29857/22335/70456/66945/17993/12868/20463/67942/407790/230075/14381/19046/68197/14936/19013/14583/21813/19094/27273/18796/18707/115487111/18821/16367	34
mmu05204	Chemical carcinogenesis - DNA adducts	17/869	84/8995	0.00242678	0.0310627	0.0260559	14864/13095/226105/13112/71773/14870/22238/72094/100559/394433/613123/243085/72082/394432/112417/394434/22236	17
mmu00071	Fatty acid degradation	12/869	52/8995	0.00332913	0.0409739	0.0343696	433256/52538/11409/11532/93747/74147/50790/231086/74205/13118/78070/13119	12
mmu04932	Non-alcoholic fatty liver disease	26/869	156/8995	0.00393577	0.0466462	0.0391276	66576/18770/17992/66925/12866/12858/29857/66945/13666/17993/12868/20463/407790/230075/384783/68197/58805/19013/12367/19094/16194/18707/22433/16847/14281/16367	26

## Sheet: Supplementary Table 6
Supplementary Table 6 KEGG pathways enriched in CML154 group compared with HFD group
ID	Description	GeneRatio	BgRatio	pvalue	p.adjust	qvalue	geneID	Count
mmu00020	Citrate cycle (TCA cycle)	6/149	32/8995	1.18616e-05	0.00160378	0.00151504	66925/56451/20916/269951/17448/13382	6
mmu00190	Oxidative phosphorylation	11/149	135/8995	1.37075e-05	0.00160378	0.00151504	66925/17992/228033/11973/11946/20463/11950/12858/12866/230075/68197	11
mmu01200	Carbon metabolism	10/149	121/8995	3.02298e-05	0.00235792	0.00222746	103988/14121/66925/56451/20916/18655/269951/11532/17448/13382	10
mmu05415	Diabetic cardiomyopathy	13/149	211/8995	4.53691e-05	0.00265409	0.00250724	66925/17992/228033/70456/11946/20463/11950/12858/12866/230075/11740/68197/12895	13
mmu05012	Parkinson disease	14/149	264/8995	0.000117326	0.00486862	0.00459924	66925/17992/228033/23997/11946/20463/22433/11950/12858/12866/230075/11740/78294/68197	14
mmu00640	Propanoate metabolism	5/149	31/8995	0.000139966	0.00486862	0.00459924	56451/100705/20916/13382/16828	5
mmu04610	Complement and coagulation cascades	8/149	93/8995	0.000145642	0.00486862	0.00459924	14060/12628/12759/545366/14161/50702/99571/16411	8
mmu04978	Mineral absorption	6/149	54/8995	0.000250507	0.00732734	0.00692192	22782/11928/20541/74051/17750/17748	6
mmu05208	Chemical carcinogenesis - reactive oxygen species	12/149	222/8995	0.000306754	0.0079756	0.0075343	66925/17992/228033/11946/20463/11950/12858/13106/12866/230075/11740/68197	12
mmu00620	Pyruvate metabolism	5/149	44/8995	0.000752533	0.0172612	0.0163061	100705/11532/17448/13382/16828	5
mmu00010	Glycolysis / Gluconeogenesis	6/149	67/8995	0.000811424	0.0172612	0.0163061	103988/14121/18655/11532/13382/16828	6
mmu04932	Non-alcoholic fatty liver disease	9/149	156/8995	0.0011125	0.0216938	0.0204935	66925/17992/20463/22433/12858/13106/12866/230075/68197	9
mmu04714	Thermogenesis	11/149	231/8995	0.0015509	0.027003	0.0255089	66925/17992/228033/11946/20463/11950/12858/12866/230075/68197/12895	11
mmu05020	Prion disease	12/149	268/8995	0.00161556	0.027003	0.0255089	66925/17992/228033/23997/11946/20463/11950/12858/12866/230075/11740/68197	12

## Sheet: Supplementary Table 7
Supplementary Table 7 The genome information of M. funiformis CML154
Strain	Genome size (bp)	GC content (%)	N50 (bp)	No. of contigs	No. of rRNA	No. of tRNA	No. of coding sequences
CML154	2324648	31.55	67856	128	2	61	2180

## Sheet: Supplementary Table 8
Supplementary Table 8 Metabolic potential of M. funiformis CML154
pathway ID	pathways from model dataset	pathway_summary	group
|GLYCOLYSIS|	glycolysis I (from glucose 6-phosphate)	glycolysis Embden-Meyerhof-Parnas	central pathway
|PWY-5484|	glycolysis II (from fructose 6-phosphate)	glycolysis Embden-Meyerhof-Parnas	central pathway
|ANAGLYCOLYSIS-PWY|	glycolysis III (from glucose)	glycolysis Embden-Meyerhof-Parnas	central pathway
|PWY-6970|	pyruvate decarboxylation to acetyl CoA II	pyruvate dehydrogenase complex	central pathway
PYR-ACCOA-FROX	Pyruvate-ferredoxin oxidorectase to acetyl-CoA	pyruvate dehydrogenase complex	central pathway
|PWY-8178|	pentose phosphate pathway (non-oxidative branch) II	pentose_phosphate_pathway	central pathway
|TCA|	TCA cycle I (prokaryotic)	TCA cycle	central pathway
|PWY-5690|	TCA cycle II (plants and fungi)	TCA cycle	central pathway
|PWY66-398|	TCA cycle III (animals)	TCA cycle	central pathway
|PWY-7254|	TCA cycle VII (acetate-producers)	TCA cycle	central pathway
|P283-PWY|	hydrogen oxidation I (aerobic)	hydrogenases	H2 utilization
|PWY0-1576|	hydrogen to fumarate electron transfer	fumarate respiration	respiration
|PWY0-1329|	succinate to cytochrome bo oxidase electron transfer	oxygen reduction	respiration
|PWY0-1353|	succinate to cytochrome bd oxidase electron transfer	oxygen reduction	respiration
|PWY0-1335|	NADH to cytochrome bo oxidase electron transfer I	oxygen reduction	respiration
|PWY0-1334|	NADH to cytochrome bd oxidase electron transfer I	oxygen reduction	respiration
|PWY-7544|	pyruvate to cytochrome bo oxidase electron transfer	oxygen reduction	respiration
|PWY-7545|	pyruvate to cytochrome bd oxidase electron transfer	oxygen reduction	respiration
|PWY-5481|	pyruvate fermentation to (S)-lactate	lactate formation	fermentation
|P108-PWY|	pyruvate fermentation to propanoate I	propanoate formation	fermentation
PWY-8086-GS	(S)-lactate fermentation to propanoate	propanoate formation	fermentation
|PWY-5536|	acetate formation from acetyl-CoA (succinate)	acetate formation	fermentation
|PWY-6759|	hydrogen production III	hydrogen production	fermentation
|GLUTAMATE-DEG1-PWY|	L-glutamate degradation I	amino acid fermentation to SCFA	fermentation
|GLUTDEG-PWY|	L-glutamate degradation II	amino acid fermentation to SCFA	fermentation
|PWY-5766|	L-glutamate degradation X	amino acid fermentation to SCFA	fermentation
|PWY-6785|	hydrogen production VIII	hydrogen_production	fermentation
|PWY0-1314|	fructose degradation	fructose	monosaccharide metabolism
|FUCCAT-PWY|	fucose degradation	fucose	monosaccharide metabolism
|SORBDEG-PWY|	D-sorbitol degradation II	sorbitol	monosaccharide metabolism
|PWY-6317|	D-galactose degradation I (Leloir pathway)	galactose	monosaccharide metabolism
|GLUAMCAT-PWY|	N-acetylglucosamine degradation I	N-acetylglucosamine	monosaccharide metabolism
|DARABCATK12-PWY|	D-arabinose degradation I	arabinose	monosaccharide metabolism
|GLUCONSUPER-PWY|	D-gluconate degradation	gluconate	monosaccharide metabolism
|MANNIDEG-PWY|	mannitol degradation I	mannitol	monosaccharide metabolism
|P562-PWY|	myo-inositol degradation I	inositol	monosaccharide metabolism
|SUCUTIL-PWY|	sucrose degradation I (sucrose phosphotransferase)	sucrose	olio-polysaccharide metabolism
|PWY-621|	sucrose degradation III (sucrose invertase)	sucrose	olio-polysaccharide metabolism
|TREDEGLOW-PWY|	trehalose degradation I (low osmolarity)	trehalose	olio-polysaccharide metabolism
|PWY0-1301|	melibiose degradation	melibiose	olio-polysaccharide metabolism
|PWY-6527|	stachyose degradation	stachyose	olio-polysaccharide metabolism
|PWY-6737|	starch degradation V	starch	olio-polysaccharide metabolism
|GLYCOCAT-PWY|	glycogen degradation I	glycogen	olio-polysaccharide metabolism
|PWY-5941|	glycogen degradation II	glycogen	olio-polysaccharide metabolism
|GDPRHAMSYN-PWY|	GDP-D-rhamnose biosynthesis	rhamnose biosynthesis	monosaccharide biosynthesis
|PWY-5659|	GDP-mannose biosynthesis	mannose biosynthesis	monosaccharide biosynthesis
|PWY-5738|	GDP-6-deoxy-D-talose biosynthesis	talose biosynthesis	monosaccharide biosynthesis
|PWY-66|	GDP-L-fucose biosynthesis I (from GDP-D-mannose)	fucose biosynthesis	monosaccharide biosynthesis
|PWY-7343|	UDP-&alpha;-D-glucose biosynthesis	glucose biosynthesis	monosaccharide biosynthesis
|PWY-7344|	UDP-&alpha;-D-galactose biosynthesis	galactose biosynthesis	monosaccharide biosynthesis
|GLYCOGENSYNTH-PWY|	glycogen biosynthesis I (from ADP-D-Glucose)	glycogen biosynthesis	olio-polysaccharide biosynthesis
|PWY-2622|	trehalose biosynthesis IV	trehalose biosynthesis	olio-polysaccharide biosynthesis
|PWY-5985|	trehalose biosynthesis VII	trehalose biosynthesis	olio-polysaccharide biosynthesis
|PWY-8133|	succinoglycan biosynthesis	succinoglycan biosynthesis	olio-polysaccharide biosynthesis
|SERDEG-PWY|	L-serine degradation	serine	amino acid metabolism
|PWY0-823|	L-arginine degradation III (arginine decarboxylase/agmatinase pathway)	arginine	amino acid metabolism
|ARGDEG-V-PWY|	L-arginine degradation X (arginine monooxygenase pathway)	arginine	amino acid metabolism
|ASPARAGINE-DEG1-PWY|	L-asparagine degradation I	asparagine	amino acid metabolism
|ASPARTATE-DEG1-PWY|	L-aspartate degradation I	aspartate	amino acid metabolism
|GLYCLEAV-PWY|	glycine cleavage	glycine	amino acid metabolism
|LCYSDEG-PWY|	L-cysteine degradation II	cysteine	amino acid metabolism
|LYSINE-DEG1-PWY|	L-lysine degradation XI (mammalian)	lysine	amino acid metabolism
|PWY1-2|	L-alanine degradation IV	alanine	amino acid metabolism
|PWY-701|	L-methionine degradation II	methionine tilization	amino acid metabolism
|PWY-5041|	S-adenosyl-L-methionine salvage II	adenosyl	amino acid metabolism
|PWY0-1021|	L-alanine biosynthesis III	alanine biosynthesis	amino acid biosynthesis
|ARGSYNBSUB-PWY|	L-arginine biosynthesis II (acetyl cycle)	arginine biosynthesis	amino acid biosynthesis
|PWY-7400|	L-arginine biosynthesis IV (archaea)	arginine biosynthesis	amino acid biosynthesis
|ARGSPECAT-PWY|	spermine biosynthesis	spermine biosynthesis	amino acid biosynthesis
|BSUBPOLYAMSYN-PWY|	spermidine biosynthesis I	spermidine biosynthesis	amino acid biosynthesis
|PWY-6559|	spermidine biosynthesis II	spermidine biosynthesis	amino acid biosynthesis
PWY-6559-2	spermidine biosynthesis II (only one key enzyme)	spermidine biosynthesis	amino acid biosynthesis
|PWY490-4|	L-asparagine biosynthesis III (tRNA-dependent)	asparagine biosynthesis	amino acid biosynthesis
|ASPARTATESYN-PWY|	L-aspartate biosynthesis	aspartate biosynthesis	amino acid biosynthesis
|CYSTSYN-PWY|	L-cysteine biosynthesis I	cysteine biosynthesis	amino acid biosynthesis
|GLUTAMATE-SYN2-PWY|	L-glutamate biosynthesis II	glutamate biosynthesis	amino acid biosynthesis
|GLUTSYNIII-PWY|	L-glutamate biosynthesis III	glutamate biosynthesis	amino acid biosynthesis
|GLUGLNSYN-PWY|	L-glutamate biosynthesis IV	glutamate biosynthesis	amino acid biosynthesis
|GLYSYN-PWY|	glycine biosynthesis I	glycine biosynthesis	amino acid biosynthesis
|GLYCINE-SYN2-PWY|	glycine biosynthesis II	glycine biosynthesis	amino acid biosynthesis
|GLYSYN-ALA-PWY|	glycine biosynthesis III	glycine biosynthesis	amino acid biosynthesis
|GLYSYN-THR-PWY|	glycine biosynthesis IV	glycine biosynthesis	amino acid biosynthesis
|HISTSYN-PWY|	L-histidine biosynthesis	histidine biosynthesis	amino acid biosynthesis
|ILEUSYN-PWY|	L-isoleucine biosynthesis I (from threonine)	isoleucine biosynthesis	amino acid biosynthesis
|LEUSYN-PWY|	L-leucine biosynthesis	leucine biosynthesis	amino acid biosynthesis
|LYSINE-AMINOAD-PWY|	L-lysine biosynthesis IV	lysine biosynthesis	amino acid biosynthesis
|PWY-5097|	L-lysine biosynthesis VI	lysine biosynthesis	amino acid biosynthesis
|HOMOSER-METSYN-PWY|	L-methionine biosynthesis I	methionine biosynthesis	amino acid biosynthesis
|PWY-702|	L-methionine biosynthesis II	methionine biosynthesis	amino acid biosynthesis
|SAM-PWY|	S-adenosyl-L-methionine biosynthesis	methionine biosynthesis	amino acid biosynthesis
|PROSYN-PWY|	L-proline biosynthesis I (from L-glutamate)	proline biosynthesis	amino acid biosynthesis
|HOMOSER-THRESYN-PWY|	L-threonine biosynthesis	threonine biosynthesis	amino acid biosynthesis
TRPSYN-PWY2	L-tryptophan biosynthesis (complex)	tryptophan biosynthesis	amino acid biosynthesis
|VALSYN-PWY|	L-valine biosynthesis	valine biosynthesis	amino acid biosynthesis
|GLUTORN-PWY|	L-ornithine biosynthesis I	ornithine biosynthesis	amino acid biosynthesis
|ARGININE-SYN4-PWY|	L-ornithine biosynthesis II	ornithine biosynthesis	amino acid biosynthesis
|PWY-3341|	L-proline biosynthesis III (from L-ornithine)	proline biosynthesis	amino acid biosynthesis
THRBIOSYN-GS	Threonine biosynthis from aspartate via homoserine (gapseq)	Threonine biosynthis	amino acid biosynthesis
|HOMOSERSYN-PWY|	L-homoserine biosynthesis	homoserine biosynthesis	amino acid biosynthesis
|PWY-6936|	seleno-amino acid biosynthesis (plants)	seleno biosynthesis	amino acid biosynthesis
|PWY-1722|	formate assimilation into 5,10-methylenetetrahydrofolate	folate biosynthesis	vitamin biosynthesis
|PWY-2161|	folate polyglutamylation	folate biosynthesis	vitamin biosynthesis
|PWY-6614|	tetrahydrofolate biosynthesis	folate biosynthesis	vitamin biosynthesis
FOLATE-SYN-GS1	Folate biosynthesis from GTP and 4-aminobenzoate via dihydropterin-3-triphosphate	folate biosynthesis	vitamin biosynthesis
|PWY0-1264|	biotin-carboxyl carrier protein assembly	biotin biosynthesis	vitamin biosynthesis
|PWY0-1507|	biotin biosynthesis from 8-amino-7-oxononanoate I	biotin biosynthesis	vitamin biosynthesis
|PWY-7380|	biotin biosynthesis from 8-amino-7-oxononanoate II	biotin biosynthesis	vitamin biosynthesis
|PWY-7183|	pyrimidine nucleobases salvage I	uracil utilization	others
|PWY-6620|	guanine and guanosine salvage	purine tilization	others
|SALVPURINE2-PWY|	xanthine and xanthosine salvage	purine tilization	others
|PWY0-1296|	purine ribonucleosides degradation	purine tilization	others
|PWY-6130|	glycerol degradation III	glycerol utilization	others
|PWY-5994|	palmitate biosynthesis (type I fatty acid synthase)	fatty acid biosynthesis	others
|PWY-5966-1|	fatty acid biosynthesis initiation (type I)	fatty acid biosynthesis	others
|PWY-4381|	fatty acid biosynthesis initiation (type II)	fatty acid biosynthesis	others
|PWY3O-355|	stearate biosynthesis III (fungi)	stearate biosynthesis	others
|PWY0-541|	cyclopropane fatty acid (CFA) biosynthesis	CFA biosynthesis	others
|PWY-1269|	CMP-3-deoxy-D-manno-octulosonate biosynthesis	octulosonate biosynthesis	others
|PWY-5514|	UDP-N-acetyl-D-galactosamine biosynthesis II	galactosamine biosynthesis	others
|PWY-7346|	UDP-&alpha;-D-glucuronate biosynthesis (from UDP-glucose)	glucuronate biosynthesis	others
|UDPNACETYLGALSYN-PWY|	UDP-N-acetyl-D-glucosamine biosynthesis II	glucosamine biosynthesis	others
|UDPNAGSYN-PWY|	UDP-N-acetyl-D-glucosamine biosynthesis I	glucosamine biosynthesis	others
|GLUCONEO-PWY|	gluconeogenesis I	gluconeogenesis	others
|PWY-5188|	tetrapyrrole biosynthesis I (from glutamate)	tetrapyrrole biosynthesis	others
|PWY-5189|	tetrapyrrole biosynthesis II (from glycine)	tetrapyrrole biosynthesis	others
|PWY-4985|	mimosine biosynthesis	mimosine biosynthesis	others
|P401-PWY|	cyanide degradation	cyanide	others
|PHOSPHONOTASE-PWY|	2-aminoethylphosphonate degradation I	aminoethylphosphonate utilization	others
|PWY0-1315|	L-lactaldehyde degradation (anaerobic)	lactaldehyde utilization	others
|PWY0-1587|	N6-L-threonylcarbamoyladenosine37-modified tRNA biosynthesis		others
|PWY0-1601|	cadaverine biosynthesis	cadaverine biosynthesis	others
|PWY0-662|	PRPP biosynthesis	PRPP biosynthesis	others
|PWY-40|	putrescine biosynthesis I	putrescine biosynthesis	others
|RIBOSYN2-PWY|	flavin biosynthesis I (bacteria and plants)	flavin biosynthesis	others
|PWY-8159|	dipyrromethane cofactor biosynthesis	dipyrromethane cofactor biosynthesis	others
|PWY-5739|	GDP-D-perosamine biosynthesis	perosamine biosynthesis	others
|PWY-5785|	di-trans,poly-cis-undecaprenyl phosphate biosynthesis	undecaprenyl phosphate biosynthesis	others
|PWY-5886|	3-(4-hydroxyphenyl)pyruvate biosynthesis	pyruvate biosynthesis	others
|PWY-6121|	5-aminoimidazole ribonucleotide biosynthesis I	aminoimidazole ribonucleotide biosynthesis	others
|PWY-6122|	5-aminoimidazole ribonucleotide biosynthesis II	aminoimidazole ribonucleotide biosynthesis	others
|PWY-6147|	6-hydroxymethyl-dihydropterin diphosphate biosynthesis I	dihydropterin diphosphate biosynthesis	others
|PWY-6164|	3-dehydroquinate biosynthesis I	dehydroquinate biosynthesis	others
|PWY-6392|	meso-butanediol biosynthesis II	butanediol biosynthesis	others
|PWY-6466|	pyridoxal 5'-phosphate biosynthesis II	phosphate biosynthesis	others
|PWY-6578|	8-amino-7-oxononanoate biosynthesis III	oxononanoate biosynthesis	others
|PWY-6890|	4-amino-2-methyl-5-diphosphomethylpyrimidine biosynthesis I	diphosphomethylpyrimidine biosynthesis	others
|PWY-6892|	thiazole component of thiamine diphosphate biosynthesis I	thiamine diphosphate biosynthesis	others
|PWY-6910|	hydroxymethylpyrimidine salvage	hydroxymethylpyrimidine_tilization	others
|PWY-7790|	UMP biosynthesis II	UMP biosynthesis	others
|PWY-7791|	UMP biosynthesis III	UMP biosynthesis	others
|PWY-8097|	5-hydroxybenzimidazole biosynthesis (anaerobic)	hydroxybenzimidazole biosynthesis	others
|PWY-7980|	ATP biosynthesis	ATP biosynthesis	others
|PWY-7219|	adenosine ribonucleotides de novo biosynthesis	adenosine ribonucleotides biosynthesis	others
|PWY-6697|	oxalate degradation IV	oxalate	others
|TAURINEDEG-PWY|	taurine degradation III	taurine	others
|PWY-7167|	choline degradation III	choline	others
|KDOSYN-PWY|	Kdo transfer to lipid IVA I (E. coli)	others	others
|PWY-8074|	Kdo transfer to lipid IVA IV (P. putida)	others	others
|MALATE-ASPARTATE-SHUTTLE-PWY|	malate/L-aspartate shuttle pathway	others	others
|NONMEVIPP-PWY|	methylerythritol phosphate pathway I	others	others
|PWY-7560|	methylerythritol phosphate pathway II	others	others
|P185-PWY|	formaldehyde assimilation III (dihydroxyacetone cycle)	others	others
|PWY0-1299|	arginine dependent acid resistance	others	others
|PWY-6931|	seleno-amino acid detoxification and volatilization I	others	others
|PWY-6938-1|	NADH repair (prokaryotes)	others	others
|PWY-8136|	NADPH repair (prokaryotes)	others	others
NADP-RED-FD-NADH	Coupled NADP reduction via ferredoxin and NADH	others	others
|PWY-7096|	triclosan resistance	others	others
|PWY-7976|	sulfur reduction III	others	others
|PWY-8072|	alanine racemization	others	others
|PWY-8140|	serine racemization	others	others
|TRNA-CHARGING-PWY|	tRNA charging	others	others
PI-ABC-TRANS	Phosphate ABC transporter	others	others
NA-F0F1ATPSYN	Na(+)-translocating ATPase	others	others
M. funiformis CML154 metabolic pathways were reconstructed using gapseq and gapseq output was screened for a hand-curated set of pathways to determine the strains’ potential to use a diverse range of substrate-specific and central pathways and release fermentation end products. Multiple pathways corresponding to the same function were grouped together according to the MetaCyc pathway database and…

## Sheet: Supplementary Table 9
Supplementary Table 9 KEGG pathway annotation of the M. funiformis CML154 genome
ID	pathway	count
	Metabolism
	Carbohydrate metabolism	1140
mfun01100	Metabolic pathways	394
mfun01110	Biosynthesis of secondary metabolites	200
mfun01120	Microbial metabolism in diverse environments	99
mfun01200	Carbon metabolism	58
mfun01210	2-Oxocarboxylic acid metabolism	16
mfun01212	Fatty acid metabolism	9
mfun01230	Biosynthesis of amino acids	95
mfun01232	Nucleotide metabolism	26
mfun01250	Biosynthesis of nucleotide sugars	23
mfun01240	Biosynthesis of cofactors	89
mfun01220	Degradation of aromatic compounds	1
	Energy metabolism	71
mfun00010	Glycolysis / Gluconeogenesis	24
mfun00020	Citrate cycle (TCA cycle)	14
mfun00030	Pentose phosphate pathway	21
mfun00040	Pentose and glucuronate interconversions	12
mfun00051	Fructose and mannose metabolism	17
mfun00052	Galactose metabolism	13
mfun00053	Ascorbate and aldarate metabolism	3
mfun00500	Starch and sucrose metabolism	15
mfun00520	Amino sugar and nucleotide sugar metabolism	21
mfun00620	Pyruvate metabolism	18
mfun00630	Glyoxylate and dicarboxylate metabolism	19
mfun00640	Propanoate metabolism	13
mfun00650	Butanoate metabolism	8
mfun00660	C5-Branched dibasic acid metabolism	7
mfun00562	Inositol phosphate metabolism	9
	Lipid metabolism	33
mfun00190	Oxidative phosphorylation	8
mfun00680	Methane metabolism	17
mfun00910	Nitrogen metabolism	5
mfun00920	Sulfur metabolism	3
	Nucleotide metabolism	20
mfun00061	Fatty acid biosynthesis	9
mfun00561	Glycerolipid metabolism	11
mfun00564	Glycerophospholipid metabolism	4
mfun00600	Sphingolipid metabolism	3
	Amino acid metabolism	278
mfun00230	Purine metabolism	31
mfun00240	Pyrimidine metabolism	23
	Metabolism of other amino acids	94
mfun00250	Alanine, aspartate and glutamate metabolism	16
mfun00260	Glycine, serine and threonine metabolism	25
mfun00270	Cysteine and methionine metabolism	26
mfun00280	Valine, leucine and isoleucine degradation	6
mfun00290	Valine, leucine and isoleucine biosynthesis	9
mfun00300	Lysine biosynthesis	12
mfun00310	Lysine degradation	2
mfun00220	Arginine biosynthesis	10
mfun00330	Arginine and proline metabolism	13
mfun00340	Histidine metabolism	11
mfun00350	Tyrosine metabolism	2
mfun00360	Phenylalanine metabolism	4
mfun00400	Phenylalanine, tyrosine and tryptophan biosynthesis	17
	Glycan biosynthesis and metabolism	109
mfun00410	beta-Alanine metabolism	2
mfun00440	Phosphonate and phosphinate metabolism	2
mfun00450	Selenocompound metabolism	6
mfun00460	Cyanoamino acid metabolism	4
mfun00470	D-Amino acid metabolism	7
mfun00480	Glutathione metabolism	4
	Metabolism of cofactors and vitamins	84
mfun00511	Other glycan degradation	2
mfun00540	Lipopolysaccharide biosynthesis	13
mfun00542	O-Antigen repeat unit biosynthesis	1
mfun00541	O-Antigen nucleotide sugar biosynthesis	10
mfun00550	Peptidoglycan biosynthesis	15
mfun00552	Teichoic acid biosynthesis	8
mfun00543	Exopolysaccharide biosynthesis	2
	Metabolism of terpenoids and polyketides	13
mfun00730	Thiamine metabolism	8
mfun00740	Riboflavin metabolism	5
mfun00750	Vitamin B6 metabolism	7
mfun00760	Nicotinate and nicotinamide metabolism	7
mfun00770	Pantothenate and CoA biosynthesis	11
mfun00780	Biotin metabolism	10
mfun00785	Lipoic acid metabolism	1
mfun00790	Folate biosynthesis	10
mfun00670	One carbon pool by folate	12
mfun00860	Porphyrin metabolism	20
mfun00130	Ubiquinone and other terpenoid-quinone biosynthesis	7
	Biosynthesis of other secondary metabolites	23
mfun00900	Terpenoid backbone biosynthesis	10
mfun00523	Polyketide sugar unit biosynthesis	4
	Xenobiotics biodegradation and metabolism	2
mfun00332	Carbapenem biosynthesis	2
mfun00261	Monobactam biosynthesis	5
mfun00521	Streptomycin biosynthesis	6
mfun00525	Acarbose and validamycin biosynthesis	2
mfun00401	Novobiocin biosynthesis	2
	Transcription	4
mfun00627	Aminobenzoate degradation	2
	Genetic Information Processing
	Translation	24
mfun03020	RNA polymerase	4
	Folding, sorting and degradation	72
mfun00970	Aminoacyl-tRNA biosynthesis	24
	Replication and repair	46
mfun03060	Protein export	2
mfun04122	Sulfur relay system	5
mfun03018	RNA degradation	9
	Membrane transport	19
mfun03030	DNA replication	11
mfun03410	Base excision repair	8
mfun03420	Nucleotide excision repair	2
mfun03430	Mismatch repair	16
mfun03440	Homologous recombination	10
	Environmental Information Processing
	Signal transduction	13
mfun02010	ABC transporters	5
mfun02060	Phosphotransferase system (PTS)	6
	Cellular community - prokaryotes	4
mfun02020	Two-component system	13
	Cellular Processes
	Drug resistance: antimicrobial	20
mfun02024	Quorum sensing	4
	Human Diseases
	Global and overview maps	16
mfun01501	beta-Lactam resistance	2
mfun01502	Vancomycin resistance	5
mfun01503	Cationic antimicrobial peptide (CAMP) resistance	9

## Sheet: Supplementary Table 10
Supplementary Table 10 Composition and nutrient level of experimental diets
Items	Normal diet (ND)	High-energy low-protein diet (HFD)
Ingredient, %
Corn	62.05	62.05
Soybean meal	23.43	14.91
Limestone	8.47	8.47
Wheat bran	2.46	4
Dicalcium phosphate	1.25	1.34
Zeolite	0.56	0.724
Salt	0.35	0.35
Mineral premix	0.25	0.25
Vitamin premix	0.08	0.08
Santoquin	0.03	0.03
DL-Methionine	0.09	0.146
L-Lysine HCl (78%)	/	0.32
Choline chloride (50%)	0.08	0.08
Soybean oil	0.9	/
Lard	/	7.25
Total	100	100
Nutrient level
ME, MC/kg	2.7	3.09
Crude protein, %	16.501	13
Crude fat, %	3.501	9.656
Ca, %	3.5	3.5
Available P, %	0.333	0.333
Met, %	0.347	0.347
Lys, %	0.859	0.859
1The mineral premix provided the followings per kg of diets: Mn 60 mg, Fe 80 mg, Cu 8 mg, I 1.2 mg, Se 0.3 mg.
2The Vitamin premix provided the followings per kg of diets: vitamin A 12,500 IU, vitamin D3 32,500 IU, vitamin E 18.75 mg, vitamin K3 2.65 mg, vitamin B1 2 mg, vitamin B2 6 mg, vitamin B12 0.025 mg, pantothenic acid 12 mg, niacin 50 mg, folic acid 1.25 mg, biotin 0.325 mg.

[truncated: 1 more sheets: Supplementary Table 11]
